# Supplementary material for: Genomic Insights into the Metabolic Traits and Adaptation Mechanisms of Mesophilic Campylobacteria Represented by a Novel Sulfurospirillum Species from Shallow-Water Hydrothermal Vent
Source: Microorganisms. 2026 May 14;14(5):1119. doi: 10.3390/microorganisms14051119 (PMC13209400; doi:10.3390/microorganisms14051119)
Supplement: Supplementary file 1 [file microorganisms-14-01119-s001.zip]

Archive with 2 entries (2 files):
- Supporting Figures.pdf
- Supporting Tables-revised.xlsx
