# Supplementary material for: Genomic Insights into the Metabolic Traits and Adaptation Mechanisms of Mesophilic Campylobacteria Represented by a Novel Sulfurospirillum Species from Shallow-Water Hydrothermal Vent
Source: Microorganisms. 2026 May 14;14(5):1119. doi: 10.3390/microorganisms14051119 (PMC13209400; doi:10.3390/microorganisms14051119)
Supplement: Supplementary file 1 [file microorganisms-14-01119-s001.zip › Supporting Tables-revised.xlsx]

## Sheet: Table S1
Table S1 list of Campylobacteria strains used for phylogenetic tree construction
Genus	Organism Scientific Name	Organism Qualifier	Taxonomy id	Assembly Name	Assembly Accession	Level	Contig N50	Size (bp)	Gene Count	BioProject	BioSample	GTDB classification
Caminibacter	Caminibacter pacificus	strain: TB6	1424653	ASM508398v2	GCA_005083985.2	Complete Genome	1779337	1871566	2024	PRJNA436852	SAMN08634218	d__Bacteria;p__Campylobacterota;c__Campylobacteria;o__Nautiliales;f__Nautiliaceae;g__Caminibacter;s__Caminibacter pacificus
	Caminibacter mediatlanticus	strain: TB-2	391592	ASM584398v1	GCA_005843985.1	Complete Genome	1685887	1685887	1809	PRJNA543630	SAMN02436122	d__Bacteria;p__Campylobacterota;c__Campylobacteria;o__Nautiliales;f__Nautiliaceae;g__Caminibacter;s__Caminibacter mediatlanticus
Campylobacter	Campylobacter iguaniorum	strain: 1485E	1244531	ASM73641v1	GCA_000736415.1	Complete Genome	1684608	1754638	1831	PRJNA177184	SAMN02929694	d__Bacteria;p__Campylobacterota;c__Campylobacteria;o__Campylobacterales;f__Campylobacteraceae;g__Campylobacter;s__Campylobacter iguaniorum
	Campylobacter concisus	strain: ATCC 33237	199	ASM129846v1	GCA_001298465.1	Complete Genome	1840041	1840041	1851	PRJNA275352	SAMN03342362	d__Bacteria;p__Campylobacterota;c__Campylobacteria;o__Campylobacterales;f__Campylobacteraceae;g__Campylobacter_A;s__Campylobacter_A concisus
	Campylobacter hepaticus	strain: HV10	1813019	ASM168747v2	GCA_001687475.2	Complete Genome	1520669	1520669	1511	PRJNA314820	SAMN04544305	d__Bacteria;p__Campylobacterota;c__Campylobacteria;o__Campylobacterales;f__Campylobacteraceae;g__Campylobacter_D;s__Campylobacter_D hepaticus
	Campylobacter helveticus	strain: ATCC 51209	28898	ASM208039v1	GCA_002080395.1	Complete Genome	1758726	1871495	1969	PRJNA284977	SAMN03737972	d__Bacteria;p__Campylobacterota;c__Campylobacteria;o__Campylobacterales;f__Campylobacteraceae;g__Campylobacter_D;s__Campylobacter_D helveticus
	Campylobacter lanienae	strain: NCTC 13004	1031753	ASM213993v1	GCA_002139935.1	Complete Genome	1594554	1594554	1637	PRJNA66799	SAMN03737977	d__Bacteria;p__Campylobacterota;c__Campylobacteria;o__Campylobacterales;f__Campylobacteraceae;g__Campylobacter;s__Campylobacter lanienae
	Campylobacter showae	strain: ATCC 51146	204	ASM480381v1	GCA_004803815.1	Complete Genome	2097887	2097887	2055	PRJNA284988	SAMN03737988	d__Bacteria;p__Campylobacterota;c__Campylobacteria;o__Campylobacterales;f__Campylobacteraceae;g__Campylobacter_A;s__Campylobacter_A showae
	Campylobacter sputorum subsp. sputorum	strain: LMG 7795	32024	ASM824500v1	GCA_008245005.1	Complete Genome	1753386	1753386	1773	PRJNA562224	SAMN12636417	d__Bacteria;p__Campylobacterota;c__Campylobacteria;o__Campylobacterales;f__Campylobacteraceae;g__Campylobacter_F;s__Campylobacter_F sputorum
	Campylobacter lari subsp. concheus	strain: LMG 21009	488545	ASM824502v1	GCA_008245025.1	Complete Genome	1488515	1488515	1519	PRJNA562221	SAMN12636416	d__Bacteria;p__Campylobacterota;c__Campylobacteria;o__Campylobacterales;f__Campylobacteraceae;g__Campylobacter_D;s__Campylobacter_D concheus
	Campylobacter volucris	strain: LMG 24380	1031542	ASM824504v1	GCA_008245045.1	Complete Genome	1524917	1532062	1567	PRJNA562226	SAMN12636418	d__Bacteria;p__Campylobacterota;c__Campylobacteria;o__Campylobacterales;f__Campylobacteraceae;g__Campylobacter_D;s__Campylobacter_D volucris
	Campylobacter canadensis	strain: LMG 24001	449520	ASM1317765v1	GCA_013177655.1	Complete Genome	1923009	1923009	ND	PRJNA284973	SAMN03737966	d__Bacteria;p__Campylobacterota;c__Campylobacteria;o__Campylobacterales;f__Campylobacteraceae;g__Campylobacter_E;s__Campylobacter_E canadensis
	Campylobacter ornithocola	strain: LMG 29815	1848766	ASM1320160v1	GCA_013201605.1	Complete Genome	1644930	1644930	1657	PRJNA521390	SAMN10884421	d__Bacteria;p__Campylobacterota;c__Campylobacteria;o__Campylobacterales;f__Campylobacteraceae;g__Campylobacter_D;s__Campylobacter_D ornithocola
	Campylobacter corcagiensis	strain: LMG 27932	1448857	ASM1320164v1	GCA_013201645.1	Complete Genome	1655616	1694495	1755	PRJNA521387	SAMN10884418	d__Bacteria;p__Campylobacterota;c__Campylobacteria;o__Campylobacterales;f__Campylobacteraceae;g__Campylobacter_B;s__Campylobacter_B corcagiensis
	Campylobacter armoricus	strain: CCUG 73571	2505970	ASM1337210v1	GCA_013372105.1	Complete Genome	1642612	1642612	1648	PRJNA633568	SAMN14886864	d__Bacteria;p__Campylobacterota;c__Campylobacteria;o__Campylobacterales;f__Campylobacteraceae;g__Campylobacter_D;s__Campylobacter_D armoricus
	Campylobacter curvus	strain: ATCC 35224	200	ASM1337212v1	GCA_013372125.1	Complete Genome	1974918	1974918	1947	PRJNA633569	SAMN14886871	d__Bacteria;p__Campylobacterota;c__Campylobacteria;o__Campylobacterales;f__Campylobacteraceae;g__Campylobacter_A;s__Campylobacter_A curvus
	Campylobacter hyointestinalis subsp. lawsonii	strain: CHY5	91353	ASM1337216v1	GCA_013372165.1	Complete Genome	1803736	1808149	1840	PRJNA633571	SAMN09274393	d__Bacteria;p__Campylobacterota;c__Campylobacteria;o__Campylobacterales;f__Campylobacteraceae;g__Campylobacter;s__Campylobacter lawsonii
	Campylobacter mucosalis	strain: ATCC 43264	202	ASM1337220v1	GCA_013372205.1	Complete Genome	1773478	1773478	1806	PRJNA633573	SAMN14886971	d__Bacteria;p__Campylobacterota;c__Campylobacteria;o__Campylobacterales;f__Campylobacteraceae;g__Campylobacter_A;s__Campylobacter_A mucosalis
Sulfurimonas	Sulfurimonas denitrificans	strain: DSM 1251	326298	ASM1296v1	GCA_000012965.1	Complete Genome	2201561	2201561	2163	PRJNA13019	SAMN02598289	d__Bacteria;p__Campylobacterota;c__Campylobacteria;o__Campylobacterales;f__Sulfurimonadaceae;g__Sulfurimonas;s__Sulfurimonas denitrificans
	Sulfurimonas autotrophica	strain: DSM 16294	563040	ASM14735v1	GCA_000147355.1	Complete Genome	2153198	2153198	2220	PRJNA31347	SAMN00713560	d__Bacteria;p__Campylobacterota;c__Campylobacteria;o__Campylobacterales;f__Sulfurimonadaceae;g__Sulfurimonas;s__Sulfurimonas autotrophica
	Sulfurimonas hydrogeniphila	strain: NW10	2509341	ASM906876v1	GCA_009068765.1	Complete Genome	2342011	2342011	ND	PRJNA516767	SAMN10797496	d__Bacteria;p__Campylobacterota;c__Campylobacteria;o__Campylobacterales;f__Sulfurimonadaceae;g__Sulfurimonas;s__Sulfurimonas hydrogeniphila
	Sulfurimonas xiamenensis	strain: 1-1N	2590021	ASM925804v1	GCA_009258045.1	Complete Genome	1916242	1916242	1935	PRJNA549422	SAMN12085941	d__Bacteria;p__Campylobacterota;c__Campylobacteria;o__Campylobacterales;f__Sulfurimonadaceae;g__Sulfurimonas;s__Sulfurimonas xiamenensis
	Sulfurimonas lithotrophica	strain: GYSZ_1	2590022	ASM925822v1	GCA_009258225.1	Complete Genome	2378486	2415083	2425	PRJNA549425	SAMN12085964	d__Bacteria;p__Campylobacterota;c__Campylobacteria;o__Campylobacterales;f__Sulfurimonadaceae;g__Sulfurimonas;s__Sulfurimonas lithotrophica
	Sulfurimonas marina	strain: B2	2590551	ASM1490509v1	GCA_014905095.1	Complete Genome	2261034	2261034	2291	PRJNA549374	SAMN12084244	d__Bacteria;p__Campylobacterota;c__Campylobacteria;o__Campylobacterales;f__Sulfurimonadaceae;g__Sulfurimonas;s__Sulfurimonas marina
	Sulfurimonas sediminis	strain: S2-6	2590020	ASM1490511v1	GCA_014905115.1	Complete Genome	2320257	2320257	2445	PRJNA549417	SAMN12085616	d__Bacteria;p__Campylobacterota;c__Campylobacteria;o__Campylobacterales;f__Sulfurimonadaceae;g__Sulfurimonas;s__Sulfurimonas sediminis
	Sulfurimonas paralvinellae	strain: GO25	317658	ASM1490513v1	GCA_014905135.1	Complete Genome	2029060	2078871	2121	PRJNA553136	SAMN12229591	d__Bacteria;p__Campylobacterota;c__Campylobacteria;o__Campylobacterales;f__Sulfurimonadaceae;g__Sulfurimonas;s__Sulfurimonas paralvinellae
	Candidatus Sulfurimonas baltica	strain: GD2	2740404	ASM1526545v1	GCA_015265455.1	Complete Genome	2737757	2737757	2746	PRJNA635557	SAMN15043543	d__Bacteria;p__Campylobacterota;c__Campylobacteria;o__Campylobacterales;f__Sulfurimonadaceae;g__Sulfurimonas;s__Sulfurimonas baltica
	Candidatus Sulfurimonas marisnigri	strain: SoZ1	2740405	ASM1526547v1	GCA_015265475.1	Complete Genome	2488728	2488728	2513	PRJNA635557	SAMN15043542	d__Bacteria;p__Campylobacterota;c__Campylobacteria;o__Campylobacterales;f__Sulfurimonadaceae;g__Sulfurimonas;s__Sulfurimonas marisnigri
	Sulfurimonas aquatica	strain: H1576	2672570	ASM1735782v1	GCA_017357825.1	Complete Genome	2763158	2845050	2722	PRJNA589504	SAMN13282811	d__Bacteria;p__Campylobacterota;c__Campylobacteria;o__Campylobacterales;f__Sulfurimonadaceae;g__Sulfurimonas;s__Sulfurimonas aquatica
Helicobacter	Helicobacter felis	strain: ATCC 49179	936155	ASM20059v1	GCA_000200595.1	Complete Genome	1672681	1672681	1668	PRJEA61189	SAMEA2272759	d__Bacteria;p__Campylobacterota;c__Campylobacteria;o__Campylobacterales;f__Helicobacteraceae;g__Helicobacter_E;s__Helicobacter_E felis
	Helicobacter cetorum	strain: MIT 99-5656	1163745	ASM25927v1	GCA_000259275.1	Complete Genome	1833666	1847790	1731	PRJNA97499	SAMN02603198	d__Bacteria;p__Campylobacterota;c__Campylobacteria;o__Campylobacterales;f__Helicobacteraceae;g__Helicobacter;s__Helicobacter cetorum
	Helicobacter cinaedi	strain: PAGU611	1172562	ASM28463v1	GCA_000284635.1	Complete Genome	2078348	2101402	2170	PRJDB88	SAMD00061064	d__Bacteria;p__Campylobacterota;c__Campylobacteria;o__Campylobacterales;f__Helicobacteraceae;g__Helicobacter_C;s__Helicobacter_C cinaedi
	Helicobacter typhlonius	isolate: 1	76936	htyphlonius_mit97-6810	GCA_001460635.1	Complete Genome	1920832	1920832	2160	PRJEB10402	SAMEA3507300	d__Bacteria;p__Campylobacterota;c__Campylobacteria;o__Campylobacterales;f__Helicobacteraceae;g__Helicobacter_C;s__Helicobacter_C typhlonius
	Helicobacter himalayensis	strain: YS1	1591088	ASM160209v1	GCA_001602095.1	Complete Genome	1829936	1829936	ND	PRJNA316195	SAMN04578135	d__Bacteria;p__Campylobacterota;c__Campylobacteria;o__Campylobacterales;f__Helicobacteraceae;g__Helicobacter_F;s__Helicobacter_F himalayensis
	Helicobacter enhydrae	strain: MIT 01-6242	222136	ASM169333v1	GCA_001693335.1	Complete Genome	1594790	1594790	1551	PRJNA328770	SAMN05379701	d__Bacteria;p__Campylobacterota;c__Campylobacteria;o__Campylobacterales;f__Helicobacteraceae;g__Helicobacter_G;s__Helicobacter_G enhydrae
	Helicobacter gastrocanis	strain: NHP19-003	2849641	ASM1970330v1	GCA_019703305.1	Complete Genome	1539826	1610826	1684	PRJDB8704	SAMD00334520	d__Bacteria;p__Campylobacterota;c__Campylobacteria;o__Campylobacterales;f__Helicobacteraceae;g__Helicobacter_E;s__Helicobacter_E sp019703305
	Helicobacter gastrofelis	strain: NHP19-012	2849642	ASM1970332v1	GCA_019703325.1	Complete Genome	1510356	1612665	1757	PRJDB8704	SAMD00334521	d__Bacteria;p__Campylobacterota;c__Campylobacteria;o__Campylobacterales;f__Helicobacteraceae;g__Helicobacter_E;s__Helicobacter_E sp019703325
	Helicobacter pylori	strain: CHC155	210	ASM2599845v1	GCA_025998455.1	Complete Genome	1696601	1696601	1621	PRJDB10671	SAMD00509734	d__Bacteria;p__Campylobacterota;c__Campylobacteria;o__Campylobacterales;f__Helicobacteraceae;g__Helicobacter;s__Helicobacter pylori_C
	Helicobacter winghamensis	strain: ATCC BAA-430	556267	ASM2875103v1	GCA_028751035.1	Complete Genome	1663654	1700841	1727	PRJNA670461	SAMN16553672	d__Bacteria;p__Campylobacterota;c__Campylobacteria;o__Campylobacterales;f__Helicobacteraceae;g__Helicobacter_D;s__Helicobacter_D winghamensis
	Helicobacter felistomachi	strain: NHP21-005	3040201	ASM3029689v1	GCA_030296895.1	Complete Genome	1737144	1891463	2071	PRJDB8704	SAMD00595369	d__Bacteria;p__Campylobacterota;c__Campylobacteria;o__Campylobacterales;f__Helicobacteraceae;g__Helicobacter_E;s__Helicobacter_E sp030296895
	Helicobacter mustelae	strain: NCTC12198	217	51342_F02	GCA_900476215.1	Complete Genome	1576607	1576607	1464	PRJEB6403	SAMEA44549668	d__Bacteria;p__Campylobacterota;c__Campylobacteria;o__Campylobacterales;f__Helicobacteraceae;g__Helicobacter_H;s__Helicobacter_H mustelae
Hippea	Hippea maritima	strain: DSM 10411	760142	ASM19413v1	GCA_000194135.1	Complete Genome	1694430	1694430	1780	PRJNA48195	SAMN00713597	d__Bacteria;p__Campylobacterota_A;c__Desulfurellia;o__Desulfurellales;f__Hippeaceae;g__Hippea;s__Hippea maritima
	Hippea alviniae	strain: EP5-r	944480	ASM42038v1	GCA_000420385.1	Contig	1281273	1749386	ND	PRJNA185374	SAMN02440906	d__Bacteria;p__Campylobacterota_A;c__Desulfurellia;o__Desulfurellales;f__Hippeaceae;g__Hippea;s__Hippea alviniae
	Hippea jasoniae	strain: Mar08-272r	944479	ASM74443v1	GCA_000744435.1	Contig	234612	1714776	ND	PRJNA245742	SAMN02745989	d__Bacteria;p__Campylobacterota_A;c__Desulfurellia;o__Desulfurellales;f__Hippeaceae;g__Hippea;s__Hippea jasoniae
Hydrogenimonas	Hydrogenimonas urashimensis	strain: SSM-sur55	2740515	ASM1659325v1	GCA_016593255.1	Complete Genome	2297889	2297889	ND	PRJDB9990	SAMD00229896	d__Bacteria;p__Campylobacterota;c__Campylobacteria;o__Campylobacterales;f__Hydrogenimonadaceae;g__Hydrogenimonas;s__Hydrogenimonas urashimensis
	Hydrogenimonas thermophila	strain: SWIR-17	223786	ASM3285004v1	GCA_032850045.1	Complete Genome	2530908	2530908	2589	PRJNA1027068	SAMN37774809	d__Bacteria;p__Campylobacterota;c__Campylobacteria;o__Campylobacterales;f__Hydrogenimonadaceae;g__Hydrogenimonas;s__Hydrogenimonas thermophila
	Hydrogenimonas leucolamina	strain: SS33	2954236	ASM4043636v1	GCA_040436365.1	Complete Genome	2254567	2254567	ND	PRJDB13813	SAMD00508610	d__Bacteria;p__Campylobacterota;c__Campylobacteria;o__Campylobacterales;f__Hydrogenimonadaceae;g__Hydrogenimonas;s__
	Nautilia profundicola	strain: AmH	598659	ASM2172v1	GCA_000021725.1	Complete Genome	1676444	1676444	1794	PRJNA32573	SAMN02603431	d__Bacteria;p__Campylobacterota;c__Campylobacteria;o__Nautiliales;f__Nautiliaceae;g__Nautilia;s__Nautilia profundicola
Nitrosophilus	Nitrosophilus labii	strain: HRV44	2706014	ASM1446698v1	GCA_014466985.1	Complete Genome	1990315	2092987	ND	PRJDB9307	SAMD00205706	d__Bacteria;p__Campylobacterota;c__Campylobacteria;o__Campylobacterales;f__Nitratiruptoraceae;g__Nitrosophilus_A;s__Nitrosophilus_A labii
	Nitrosophilus alvini	strain: EPR55-1	2714855	ASM1510039v1	GCA_015100395.1	Complete Genome	1807889	1807889	ND	PRJDB9413	SAMD00208313	d__Bacteria;p__Campylobacterota;c__Campylobacteria;o__Campylobacterales;f__Nitratiruptoraceae;g__Nitrosophilus;s__Nitrosophilus alvini
	Nitrosophilus kaiyonis	strain: MOT50	2930200	ASM2794372v1	GCA_027943725.1	Complete Genome	1769550	1769550	ND	PRJDB13348	SAMD00451552	d__Bacteria;p__Campylobacterota;c__Campylobacteria;o__Campylobacterales;f__Nitratiruptoraceae;g__Nitrosophilus_A;s__Nitrosophilus_A kaiyonis
	Sulfuricurvum kujiense	strain: DSM 16994	709032	ASM18372v1	GCA_000183725.1	Complete Genome	2574824	2819357	2879	PRJNA43399	SAMN00713566	d__Bacteria;p__Campylobacterota;c__Campylobacteria;o__Campylobacterales;f__Sulfurimonadaceae;g__Sulfuricurvum;s__Sulfuricurvum kujiense
Sulfurovum	Sulfurovum sp. NBC37-1	strain: NBC37-1	387093	ASM1034v1	GCA_000010345.1	Complete Genome	2562277	2562277	2519	PRJDA18965	SAMD00060915	d__Bacteria;p__Campylobacterota;c__Campylobacteria;o__Campylobacterales;f__Sulfurovaceae;g__Sulfurovum;s__Sulfurovum sp000010345
	Sulfurovum lithotrophicum	strain: ATCC BAA-797	206403	ASM98783v1	GCA_000987835.1	Complete Genome	2217891	2217891	2225	PRJNA279430	SAMN03494311	d__Bacteria;p__Campylobacterota;c__Campylobacteria;o__Campylobacterales;f__Sulfurovaceae;g__Sulfurovum;s__Sulfurovum lithotrophicum
	Sulfurovum indicum	strain: ST-419	2779528	ASM1493171v1	GCA_014931715.1	Complete Genome	2209694	2209694	2190	PRJNA668887	SAMN16427069	d__Bacteria;p__Campylobacterota;c__Campylobacteria;o__Campylobacterales;f__Sulfurovaceae;g__Sulfurovum;s__Sulfurovum indicum
	Sulfurovum mangrovi	strain: ST1-3	2893889	ASM2091196v1	GCA_020911965.1	Complete Genome	2575471	2970983	3038	PRJNA779233	SAMN23019562	d__Bacteria;p__Campylobacterota;c__Campylobacteria;o__Campylobacterales;f__Sulfurovaceae;g__Sulfurovum;s__
	Sulfurovum sp. XGS-02	strain: XGS-02	2925411	ASM2321317v1	GCA_023213175.1	Complete Genome	2193079	2193079	2198	PRJNA814522	SAMN26560254	d__Bacteria;p__Campylobacterota;c__Campylobacteria;o__Campylobacterales;f__Sulfurovaceae;g__Sulfurovum;s__Sulfurovum sp023213175
Wolinella	Wolinella succinogenes	strain: NCTC11488	844	50569_E01	GCA_900637325.1	Complete Genome	2150449	2150449	2169	PRJEB6403	SAMEA4412664	d__Bacteria;p__Campylobacterota;c__Campylobacteria;o__Campylobacterales;f__Helicobacteraceae;g__Wolinella;s__Wolinella succinogenes
Nitratifractor	Nitratifractor salsuginis	strain: DSM 16511	749222	ASM18624v1	GCA_000186245.1	Complete Genome	2101285	2101285	2175	PRJNA46883	SAMN00713578	d__Bacteria;p__Campylobacterota;c__Campylobacteria;o__Campylobacterales;f__Sulfurovaceae;g__Nitratifractor;s__Nitratifractor salsuginis
Sulfurospirillum	Sulfurospirillum deleyianum DSM 6946	strain: DSM 6946	525898	ASM2488v1	GCA_000024885.1	Complete Genome	2306351	2306351	2346	PRJNA29529	SAMN00002613	d__Bacteria;p__Campylobacterota;c__Campylobacteria;o__Campylobacterales;f__Sulfurospirillaceae;g__Sulfurospirillum;s__Sulfurospirillum deleyianum
	Sulfurospirillum barnesii SES-3	strain: SES-3	760154	ASM26529v1	GCA_000265295.1	Complete Genome	2510109	2510109	2565	PRJNA63451	SAMN02232056	d__Bacteria;p__Campylobacterota;c__Campylobacteria;o__Campylobacterales;f__Sulfurospirillaceae;g__Sulfurospirillum;s__Sulfurospirillum barnesii
	Sulfurospirillum multivorans DSM 12446	strain: DSM 12446	1150621	ASM56881v1	GCA_000568815.1	Complete Genome	3175729	3175729	3301	PRJNA84417	SAMN03081532	d__Bacteria;p__Campylobacterota;c__Campylobacteria;o__Campylobacterales;f__Sulfurospirillaceae;g__Sulfurospirillum;s__Sulfurospirillum multivorans
	Sulfurospirillum arcachonense DSM 9755	strain: DSM 9755	1123326	ASM59772v1	GCA_000597725.1	Scaffold	141468	2656384	ND	PRJNA195821	SAMN02199325	d__Bacteria;p__Campylobacterota;c__Campylobacteria;o__Campylobacterales;f__Sulfurospirillaceae;g__Sulfurospirillum_A;s__Sulfurospirillum_A arcachonense
	Sulfurospirillum sp. SCADC	strain: SCADC	1537915	ASM74352v1	GCA_000743525.1	Scaffold	111626	2661738	2566	PRJNA258483	SAMN02998125	d__Bacteria;p__Campylobacterota;c__Campylobacteria;o__Campylobacterales;f__Sulfurospirillaceae;g__Sulfurospirillum;s__Sulfurospirillum sp000743525
	Sulfurospirillum sp. MES	isolate: MES	1565314	ASM78941v1	GCA_000789415.1	Scaffold	371847	2652605	2682	PRJNA245339	SAMN03140276	d__Bacteria;p__Campylobacterota;c__Campylobacteria;o__Campylobacterales;f__Sulfurospirillaceae;g__Sulfurospirillum;s__Sulfurospirillum cavolei
	Sulfurospirillum cavolei NBRC 109482	strain: NBRC 109482	1349788	ASM81332v1	GCA_000813325.1	Contig	216672	2833185	ND	PRJDB1373	SAMD00023477	d__Bacteria;p__Campylobacterota;c__Campylobacteria;o__Campylobacterales;f__Sulfurospirillaceae;g__Sulfurospirillum;s__Sulfurospirillum cavolei
	Sulfurospirillum arsenophilum NBRC 109478	strain: NBRC 109478	1349789	ASM81334v1	GCA_000813345.1	Contig	641423	2629984	ND	PRJDB1374	SAMD00023476	d__Bacteria;p__Campylobacterota;c__Campylobacteria;o__Campylobacterales;f__Sulfurospirillaceae;g__Sulfurospirillum;s__Sulfurospirillum arsenophilum
	Sulfurospirillum sp. UCH001	strain: UCH001	1581011	ASM154803v1	GCA_001548035.1	Complete Genome	2606563	2606563	ND	PRJDB3361	SAMD00023483	d__Bacteria;p__Campylobacterota;c__Campylobacteria;o__Campylobacterales;f__Sulfurospirillaceae;g__Sulfurospirillum;s__Sulfurospirillum sp001548035
	Sulfurospirillum cavolei	strain: UCH003	366522	ASM154805v1	GCA_001548055.1	Complete Genome	2698323	2698323	ND	PRJDB3362	SAMD00023484	d__Bacteria;p__Campylobacterota;c__Campylobacteria;o__Campylobacterales;f__Sulfurospirillaceae;g__Sulfurospirillum;s__Sulfurospirillum cavolei
	Sulfurospirillum halorespirans PCE-M2	strain: DSM 13726; PCE-M2	1193502	ASM172360v1	GCA_001723605.1	Complete Genome	3029840	3029840	3022	PRJNA167309	SAMN05726051	d__Bacteria;p__Campylobacterota;c__Campylobacteria;o__Campylobacterales;f__Sulfurospirillaceae;g__Sulfurospirillum;s__Sulfurospirillum halorespirans
	Sulfurospirillum diekertiae SL2-1	strain: SL2-1	1854492	ASM216231v1	GCA_002162315.1	Complete Genome	2876536	2876536	3002	PRJNA385904	SAMN06885934	d__Bacteria;p__Campylobacterota;c__Campylobacteria;o__Campylobacterales;f__Sulfurospirillaceae;g__Sulfurospirillum;s__Sulfurospirillum sp002162315
	Sulfurospirillum diekertiae SL2-2	strain: SL2-2	1854492	ASM220539v1	GCA_002205395.1	Chromosome	2431133	2876607	2935	PRJNA388856	SAMN07187793	d__Bacteria;p__Campylobacterota;c__Campylobacteria;o__Campylobacterales;f__Sulfurospirillaceae;g__Sulfurospirillum;s__Sulfurospirillum sp002162315
	Sulfurospirillum diekertiae JPD-1	strain: JPD-1	1854492	ASM230953v1	GCA_002309535.1	Complete Genome	2814086	2814086	2899	PRJNA340224	SAMN07609062	d__Bacteria;p__Campylobacterota;c__Campylobacteria;o__Campylobacterales;f__Sulfurospirillaceae;g__Sulfurospirillum;s__Sulfurospirillum diekertiae
	Sulfurospirillum sp. UBA5727	isolate: UBA5727	1947597	ASM241953v1	GCA_002419535.1	Scaffold	106317	2634850	ND	PRJNA348753	SAMN06452024	d__Bacteria;p__Campylobacterota;c__Campylobacteria;o__Campylobacterales;f__Sulfurospirillaceae;g__Sulfurospirillum;s__Sulfurospirillum sp000743525
	Sulfurospirillum multivorans N	strain: N	66821	ASM808319v1	GCA_008083195.1	Complete Genome	3181530	3181530	3265	PRJNA394001	SAMN07346878	d__Bacteria;p__Campylobacterota;c__Campylobacteria;o__Campylobacterales;f__Sulfurospirillaceae;g__Sulfurospirillum;s__Sulfurospirillum multivorans
	Sulfurospirillum diekertiae ACSTCE	strain: ACSTCE	1854492	ASM1176996v2	GCA_011769965.2	Complete Genome	2685870	2723916	2841	PRJNA534163	SAMN11478962	d__Bacteria;p__Campylobacterota;c__Campylobacteria;o__Campylobacterales;f__Sulfurospirillaceae;g__Sulfurospirillum;s__Sulfurospirillum diekertiae
	Sulfurospirillum diekertiae ACSDCE	strain: ACSDCE	1854492	ASM1176998v3	GCA_011769985.3	Complete Genome	2737849	2777717	2860	PRJNA534159	SAMN11478956	d__Bacteria;p__Campylobacterota;c__Campylobacteria;o__Campylobacterales;f__Sulfurospirillaceae;g__Sulfurospirillum;s__Sulfurospirillum diekertiae
	Sulfurospirillum sp. Kmv13	isolate: Kmv13	2053622	ASM1485968v1	GCA_014859685.1	Contig	245409	2096005	2144	PRJNA636628	SAMN15871824	d__Bacteria;p__Campylobacterota;c__Campylobacteria;o__Campylobacterales;f__Sulfurospirillaceae;g__UBA6810;s__UBA6810 sp014859685
	Sulfurospirillum sp. OB11	isolate: OB11	2053622	ASM1674393v1	GCA_016743935.1	Scaffold	101590	2688389	ND	PRJNA606180	SAMN16086381	d__Bacteria;p__Campylobacterota;c__Campylobacteria;o__Campylobacterales;f__Sulfurospirillaceae;g__Sulfurospirillum_A;s__Sulfurospirillum_A sp016744795
	Sulfurospirillum sp. BB15	isolate: BB15	2053622	ASM1674479v1	GCA_016744795.1	Scaffold	190859	2679483	ND	PRJNA606180	SAMN16086341	d__Bacteria;p__Campylobacterota;c__Campylobacteria;o__Campylobacterales;f__Sulfurospirillaceae;g__Sulfurospirillum_A;s__Sulfurospirillum_A sp016744795
	Sulfurospirillum tamanense T05b	strain: T05b	2813362	ASM1693753v1	GCA_016937535.1	Contig	73734	2456696	2524	PRJNA702667	SAMN17977156	d__Bacteria;p__Campylobacterota;c__Campylobacteria;o__Campylobacterales;f__UBA1877;g__Sulfurospirillum_B;s__Sulfurospirillum_B tamanensis
	Sulfurospirillum sp. hDNRA2	strain: DNRA8	3237298	ASM2420609v2	GCA_024206095.2	Complete Genome	2638680	2684720	2671	PRJNA855319	SAMN29488665	d__Bacteria;p__Campylobacterota;c__Campylobacteria;o__Campylobacterales;f__Sulfurospirillaceae;g__Sulfurospirillum;s__Sulfurospirillum cavolei
	Sulfurospirillum oryzae SG202	strain: SG202	2976535	ASM2577072v1	GCA_025770725.1	Scaffold	864599	2632398	ND	PRJNA875558	SAMN30618695	d__Bacteria;p__Campylobacterota;c__Campylobacteria;o__Campylobacterales;f__Sulfurospirillaceae;g__Sulfurospirillum;s__Sulfurospirillum oryzae
	Sulfurospirillum sp. 'SP'	strain: SP	3023479	ASM3259886v1	GCA_032598865.1	Complete Genome	2676017	2876684	2939	PRJNA927133	SAMN32902517	d__Bacteria;p__Campylobacterota;c__Campylobacteria;o__Campylobacterales;f__Sulfurospirillaceae;g__Sulfurospirillum;s__Sulfurospirillum sp001548035
	Sulfurospirillum sp. 1612	strain: 1612	3094835	ASM3655668v1	GCA_036556685.1	Complete Genome	2377931	2377931	2386	PRJNA1037707	SAMN38195639	d__Bacteria;p__Campylobacterota;c__Campylobacteria;o__Campylobacterales;f__Sulfurospirillaceae;g__;s__
	Sulfurospirillum sp. CTOTU26098	isolate: CTOTU26098	2053622	ASM3680286v1	GCA_036802865.1	Scaffold	380101	2637167	ND	PRJNA843551	SAMN28749927	d__Bacteria;p__Campylobacterota;c__Campylobacteria;o__Campylobacterales;f__Sulfurospirillaceae;g__Sulfurospirillum;s__
	Sulfurospirillum sp. hDNRA2	strain: hDNRA2	3237298	ASM4093227v1	GCA_040932275.1	Contig	2638680	2684720	2672	PRJNA1136212	SAMN42505627	d__Bacteria;p__Campylobacterota;c__Campylobacteria;o__Campylobacterales;f__Sulfurospirillaceae;g__Sulfurospirillum;s__Sulfurospirillum cavolei
*ND=No Data.
* The highlighted Sulfurospirillum complete genomes were used for genomic comparison.

## Sheet: Table S2
Table S2 the ANI values between our isolates and closely related Sulfurospirillum genomes
Strains	S. tamanense T05b	S. sp. 1612	S. sp. Kmv13	1307	S. arcachonense DSM 9755	S. sp. OB11	S. sp. BB15	S. cavolei UCH003	S. sp. MES	S. sp. hDNRA8	S. sp. hDNRA2	S. deleyianum DSM 6946	S. barnesii SES-3	S. sp. UCH001	S. sp. SP	S. oryzae SG202	S. sp. CTOTU26098	S. arsenophilum NBRC 109478	S. sp. UBA5727	S. sp. SCADC	S. halorespirans DSM 13726	S. multivorans N	S. diekertiae ACSDCE
S. tamanense T05b	100	65.52	65.8	65.49	65.33	64.98	65	66.34	66.09	66.13	66.26	66.93	66.99	66.36	66.53	66.54	66.32	66.63	66.81	66.74	66.48	67.01	66.53
S. sp. 1612	65.52	100	67.3	68.25	68.4	67.84	67.83	66.58	66.41	66.59	66.6	67.78	67.78	67.76	67.79	67.51	67.54	67.7	67.24	67.4	67.33	67.54	67.76
S. sp. Kmv13	65.8	67.3	100	69.6	70.24	69.66	69.58	66.33	66.48	66.34	66.41	67.66	67.61	67.96	67.95	67.78	67.64	67.85	67.41	67.4	67.33	67.44	67.48
1307	65.49	68.25	69.6	100	75.03	74.02	74.01	66.07	65.66	65.77	66.15	68.13	68.33	68.66	68.44	68.03	68.03	68.28	66.96	67.14	67	67.13	67.85
S. arcachonense DSM 9755	65.33	68.4	70.24	75.03	100	77.59	77.71	66.12	65.95	66.03	66.15	68.53	68.36	68.87	69.14	68.76	68.76	68.58	67.54	67.56	67.64	67.86	68.59
S. sp. OB11	64.98	67.84	69.66	74.02	77.59	100	99.58	65.43	65.43	65.39	65.39	67.41	67.55	68.12	68.13	67.73	67.96	67.7	66.87	66.86	66.83	66.98	67.51
S. sp. BB15	65	67.83	69.58	74.01	77.71	99.58	100	65.4	65.42	65.33	65.34	67.46	67.52	68.22	68.15	67.75	67.96	67.76	66.92	66.92	66.84	66.97	67.53
S. cavolei UCH003	66.34	66.58	66.33	66.07	66.12	65.43	65.4	100	96.02	96.15	96.26	73.07	72.87	73.21	73.32	73.57	73.26	73.6	74.06	74.16	74.12	74.3	73.53
S. sp. MES	66.09	66.41	66.48	65.66	65.95	65.43	65.42	96.02	100	97.17	97.1	72.87	72.76	72.94	73.29	73.46	73.16	73.52	74.17	74.09	74.28	74.24	73.3
S. sp. hDNRA8	66.13	66.59	66.34	65.77	66.03	65.39	65.33	96.15	97.17	100	100	73.04	72.58	73.03	73.31	73.53	73.26	73.49	74.13	74.15	74.2	74.39	73.46
S. sp. hDNRA2	66.26	66.6	66.41	66.15	66.15	65.39	65.34	96.26	97.1	100	100	73.06	72.89	73.17	73.32	73.54	73.13	73.61	74.1	74.14	74.21	74.39	73.47
S. deleyianum DSM 6946	66.93	67.78	67.66	68.13	68.53	67.41	67.46	73.07	72.87	73.04	73.06	100	81.03	75.93	76.2	76.14	75.74	76.07	75.79	75.88	75.56	75.85	75.62
S. barnesii SES-3	66.99	67.78	67.61	68.33	68.36	67.55	67.52	72.87	72.76	72.58	72.89	81.03	100	76.2	76.18	76.34	76.02	76.42	76.47	76.41	76.07	76.07	75.99
S. sp. UCH001	66.36	67.76	67.96	68.66	68.87	68.12	68.22	73.21	72.94	73.03	73.17	75.93	76.2	100	96.89	80.74	80.97	81.25	79.28	79.43	79.37	79.42	79.44
S. sp. SP	66.53	67.79	67.95	68.44	69.14	68.13	68.15	73.32	73.29	73.31	73.32	76.2	76.18	96.89	100	80.8	81.19	81.46	79.39	79.46	79.97	80.41	80.65
S. oryzae SG202	66.54	67.51	67.78	68.03	68.76	67.73	67.75	73.57	73.46	73.53	73.54	76.14	76.34	80.74	80.8	100	82.08	84.04	80.69	80.74	80.92	80.98	81.87
S. sp. CTOTU26098	66.32	67.54	67.64	68.03	68.76	67.96	67.96	73.26	73.16	73.26	73.13	75.74	76.02	80.97	81.19	82.08	100	83.85	80.17	80.17	80.45	80.39	80.74
S. arsenophilum NBRC 109478	66.63	67.7	67.85	68.28	68.58	67.7	67.76	73.6	73.52	73.49	73.61	76.07	76.42	81.25	81.46	84.04	83.85	100	81.75	81.85	82.16	82.05	81.81
S. sp. UBA5727	66.81	67.24	67.41	66.96	67.54	66.87	66.92	74.06	74.17	74.13	74.1	75.79	76.47	79.28	79.39	80.69	80.17	81.75	100	99.99	89.43	88.91	80.48
S. sp. SCADC	66.74	67.4	67.4	67.14	67.56	66.86	66.92	74.16	74.09	74.15	74.14	75.88	76.41	79.43	79.46	80.74	80.17	81.85	99.99	100	89.46	88.92	80.55
S. halorespirans DSM 13726	66.48	67.33	67.33	67	67.64	66.83	66.84	74.12	74.28	74.2	74.21	75.56	76.07	79.37	79.97	80.92	80.45	82.16	89.43	89.46	100	93.3	81.39
S. multivorans N	67.01	67.54	67.44	67.13	67.86	66.98	66.97	74.3	74.24	74.39	74.39	75.85	76.07	79.42	80.41	80.98	80.39	82.05	88.91	88.92	93.3	100	81.65
S. diekertiae ACSDCE	66.53	67.76	67.48	67.85	68.59	67.51	67.53	73.53	73.3	73.46	73.47	75.62	75.99	79.44	80.65	81.87	80.74	81.81	80.48	80.55	81.39	81.65	100

## Sheet: Table S3
Table S3 the AAI values between our isolates and closely related Sulfurospirillum genomes
Strains	S. tamanense T05b	S. sp. 1612	S. sp. Kmv13	1307	S. arcachonense DSM 9755	S. sp. OB11	S. sp. BB15	S. cavolei UCH003	S. sp. MES	S. sp. hDNRA8	S. sp. hDNRA2	S. deleyianum DSM 6946	S. barnesii SES-3	S. sp. UCH001	S. sp. SP	S. oryzae SG202	S. sp. CTOTU26098	S. arsenophilum NBRC 109478	S. sp. UBA5727	S. sp. SCADC	S. halorespirans DSM 13726	S. multivorans N	S. diekertiae ACSDCE
S. tamanense T05b	100	60.68	61.79	61.7	61.62	60.97	61.04	61.83	61.65	61.64	61.69	62.27	62.33	62	61.94	61.99	62.01	61.93	62.16	62.16	61.9	62.19	61.65
S. sp. 1612	60.68	100	63.77	65.96	65.17	64.57	64.55	63.46	63.3	63.32	63.35	63.58	63.64	63.88	63.72	63.75	64.05	63.8	63.57	63.52	63.38	63.54	63.69
S. sp. Kmv13	61.79	63.77	100	67.48	68.52	67.21	67.19	64.49	64.61	64.69	64.71	64.71	65.15	64.89	64.94	65.17	65.04	65.08	64.92	64.87	65.11	65.07	64.84
1307	61.7	65.96	67.48	100	73.21	72.58	72.47	64.1	64	63.99	64.02	64.41	64.18	64.66	64.41	64.69	64.8	64.74	64.66	64.63	64.2	64.2	64.64
S. arcachonense DSM 9755	61.62	65.17	68.52	73.21	100	77.82	77.88	63.98	63.87	63.87	63.9	64.84	64.49	65.16	64.77	65	65.25	65.06	64.98	64.97	64.57	64.62	64.59
S. sp. OB11	60.97	64.57	67.21	72.58	77.82	100	99.45	63.08	63.06	62.95	62.98	63.43	63.51	64.41	64.04	64.02	64.29	63.8	63.9	63.9	63.71	63.67	63.76
S. sp. BB15	61.04	64.55	67.19	72.47	77.88	99.45	100	63.13	63.04	63.05	63.11	63.48	63.49	64.45	64.04	63.89	64.26	63.79	63.91	63.91	63.67	63.7	63.73
S. cavolei UCH003	61.83	63.46	64.49	64.1	63.98	63.08	63.13	100	97.49	97.66	97.67	76.57	76.7	78.78	78.55	78.63	78.15	78.32	78.67	78.62	78.48	78.69	78.09
S. sp. MES	61.65	63.3	64.61	64	63.87	63.06	63.04	97.49	100	98.18	98.19	76.63	76.74	78.77	78.7	78.7	78.15	78.31	78.57	78.55	78.66	78.75	77.99
S. sp. hDNRA8	61.64	63.32	64.69	63.99	63.87	62.95	63.05	97.66	98.18	100	100	76.57	76.74	78.72	78.63	78.67	78.11	78.3	78.65	78.66	78.37	78.55	78
S. sp. hDNRA2	61.69	63.35	64.71	64.02	63.9	62.98	63.11	97.67	98.19	100	100	76.61	76.77	78.77	78.66	78.69	78.14	78.33	78.7	78.7	78.41	78.59	78.04
S. deleyianum DSM 6946	62.27	63.58	64.71	64.41	64.84	63.43	63.48	76.57	76.63	76.57	76.61	100	85.03	79.5	79.34	79.12	78.82	79.08	79.37	79.35	78.78	78.93	78.11
S. barnesii SES-3	62.33	63.64	65.15	64.18	64.49	63.51	63.49	76.7	76.74	76.74	76.77	85.03	100	80.07	79.4	79.64	79.48	79.53	80.23	80.2	79.6	79.65	78.56
S. sp. UCH001	62	63.88	64.89	64.66	65.16	64.41	64.45	78.78	78.77	78.72	78.77	79.5	80.07	100	97.98	87.25	87.22	87.71	85.7	85.69	85.73	85.74	85.08
S. sp. SP	61.94	63.72	64.94	64.41	64.77	64.04	64.04	78.55	78.7	78.63	78.66	79.34	79.4	97.98	100	86.94	87.13	87.65	85.5	85.44	86.12	86.15	85.85
S. oryzae SG202	61.99	63.75	65.17	64.69	65	64.02	63.89	78.63	78.7	78.67	78.69	79.12	79.64	87.25	86.94	100	87.87	89.39	86.21	86.16	86.36	86.23	87.58
S. sp. CTOTU26098	62.01	64.05	65.04	64.8	65.25	64.29	64.26	78.15	78.15	78.11	78.14	78.82	79.48	87.22	87.13	87.87	100	89.73	85.93	85.91	86.33	85.94	86.15
S. arsenophilum NBRC 109478	61.93	63.8	65.08	64.74	65.06	63.8	63.79	78.32	78.31	78.3	78.33	79.08	79.53	87.71	87.65	89.39	89.73	100	87.1	87.1	87.38	87.18	87.04
S. sp. UBA5727	62.16	63.57	64.92	64.66	64.98	63.9	63.91	78.67	78.57	78.65	78.7	79.37	80.23	85.7	85.5	86.21	85.93	87.1	100	100	93.43	93.04	85.76
S. sp. SCADC	62.16	63.52	64.87	64.63	64.97	63.9	63.91	78.62	78.55	78.66	78.7	79.35	80.2	85.69	85.44	86.16	85.91	87.1	100	100	93.4	93.01	85.73
S. halorespirans DSM 13726	61.9	63.38	65.11	64.2	64.57	63.71	63.67	78.48	78.66	78.37	78.41	78.78	79.6	85.73	86.12	86.36	86.33	87.38	93.43	93.4	100	95.72	86.41
S. multivorans N	62.19	63.54	65.07	64.2	64.62	63.67	63.7	78.69	78.75	78.55	78.59	78.93	79.65	85.74	86.15	86.23	85.94	87.18	93.04	93.01	95.72	100	86.75
S. diekertiae ACSDCE	61.65	63.69	64.84	64.64	64.59	63.76	63.73	78.09	77.99	78	78.04	78.11	78.56	85.08	85.85	87.58	86.15	87.04	85.76	85.73	86.41	86.75	100

## Sheet: Table S4
Table S4 the POCP values between our isolates and closely related Sulfurospirillum genomes
Strains	S. tamanense T05b	S. sp. 1612	S. sp. Kmv13	1307	S. arcachonense DSM 9755	S. sp. OB11	S. sp. BB15	S. cavolei UCH003	S. sp. MES	S. sp. hDNRA8	S. sp. hDNRA2	S. deleyianum DSM 6946	S. barnesii SES-3	S. sp. UCH001	S. sp. SP	S. oryzae SG202	S. sp. CTOTU26098	S. arsenophilum NBRC 109478	S. sp. UBA5727	S. sp. SCADC	S. halorespirans DSM 13726	S. multivorans N	S. diekertiae ACSDCE
S. tamanense T05b	100	56.28	59.21	59.15	60.3	58.78	57.56	61.08	61.93	61.88	61.87	61.58	63.58	63.26	59.54	61.76	62.17	62.25	64.16	64.33	61.43	59.32	59.55
S. sp. 1612	56.28	100	63.05	69.83	61.77	63.95	62.38	58.69	59.43	59.32	59.35	58.53	58.35	59.62	56.14	59.88	59.39	59.24	59.45	59.39	57.36	54.85	57.98
S. sp. Kmv13	59.21	63.05	100	67.03	62.45	61.86	61.03	60.93	60.87	60.68	60.7	59.58	59.3	61.71	57.46	62.35	60.21	60.56	61.39	61.4	58.27	55.92	58.08
1307	59.15	69.83	67.03	100	68.89	69.98	68.4	61.13	61.28	60.7	60.73	60.33	59.69	62.31	59.14	62.42	60.58	60.32	62.38	62.34	58.93	56.32	59.49
S. arcachonense DSM 9755	60.3	61.77	62.45	68.89	100	70.04	68.93	62.2	62.01	62.78	62.77	61.84	63.27	64.17	60.51	64.41	63.84	63.07	62.86	62.82	62.58	59.26	61.84
S. sp. OB11	58.78	63.95	61.86	69.98	70.04	100	92.21	58.04	59.04	59.52	59.57	60.6	59.43	59.23	55.77	59.57	59.71	60.14	59.98	59.94	58.57	55.44	56.69
S. sp. BB15	57.56	62.38	61.03	68.4	68.93	92.21	100	57.12	58.03	58.03	58.08	59.02	58.2	58.3	54.9	58.7	58.51	59.32	58.95	58.93	57.2	54.48	55.81
S. cavolei UCH003	61.08	58.69	60.93	61.13	62.2	58.04	57.12	100	87.85	88.23	88.25	73.94	73.09	79.9	75.24	79.06	79.12	77.44	79.16	79.08	78.21	74.49	77.97
S. sp. MES	61.93	59.43	60.87	61.28	62.01	59.04	58.03	87.85	100	89.88	89.89	75.58	75.98	79.2	76.19	79.14	79.56	77.95	80.5	80.4	80.1	76	77.62
S. sp. hDNRA8	61.88	59.32	60.68	60.7	62.78	59.52	58.03	88.23	89.88	100	99.9	76.17	75.67	80.22	75.78	79.84	80.69	79.21	79.54	79.47	80.04	74.86	77.93
S. sp. hDNRA2	61.87	59.35	60.7	60.73	62.77	59.57	58.08	88.25	89.89	99.9	100	76.17	75.63	80.22	75.76	79.82	80.74	79.23	79.6	79.52	80.01	74.84	78
S. deleyianum DSM 6946	61.58	58.53	59.58	60.33	61.84	60.6	59.02	73.94	75.58	76.17	76.17	100	79.03	74.53	72.54	73.82	74.22	74.43	74.35	74.24	72.99	69.5	72.37
S. barnesii SES-3	63.58	58.35	59.3	59.69	63.27	59.43	58.2	73.09	75.98	75.67	75.63	79.03	100	73.28	70.39	74.31	75.69	76.06	75.66	75.46	74.95	73.22	70.57
S. sp. UCH001	63.26	59.62	61.71	62.31	64.17	59.23	58.3	79.9	79.2	80.22	80.22	74.53	73.28	100	84.77	83.14	83.55	83.29	79.53	79.53	78.45	74.04	78.97
S. sp. SP	59.54	56.14	57.46	59.14	60.51	55.77	54.9	75.24	76.19	75.78	75.76	72.54	70.39	84.77	100	78.26	79.14	78.33	76.14	76.19	79.56	76.3	80.32
S. oryzae SG202	61.76	59.88	62.35	62.42	64.41	59.57	58.7	79.06	79.14	79.84	79.82	73.82	74.31	83.14	78.26	100	83.06	84.96	78.63	78.56	78.32	72.9	79.58
S. sp. CTOTU26098	62.17	59.39	60.21	60.58	63.84	59.71	58.51	79.12	79.56	80.69	80.74	74.22	75.69	83.55	79.14	83.06	100	86.62	80	79.89	80.17	74.77	81.27
S. arsenophilum NBRC 109478	62.25	59.24	60.56	60.32	63.07	60.14	59.32	77.44	77.95	79.21	79.23	74.43	76.06	83.29	78.33	84.96	86.62	100	79.42	79.27	80.51	75.19	79.91
S. sp. UBA5727	64.16	59.45	61.39	62.38	62.86	59.98	58.95	79.16	80.5	79.54	79.6	74.35	75.66	79.53	76.14	78.63	80	79.42	100	99.22	82.61	80.4	77.51
S. sp. SCADC	64.33	59.39	61.4	62.34	62.82	59.94	58.93	79.08	80.4	79.47	79.52	74.24	75.46	79.53	76.19	78.56	79.89	79.27	99.22	100	82.48	80.41	77.3
S. halorespirans DSM 13726	61.43	57.36	58.27	58.93	62.58	58.57	57.2	78.21	80.1	80.04	80.01	72.99	74.95	78.45	79.56	78.32	80.17	80.51	82.61	82.48	100	83.98	81.1
S. multivorans N	59.32	54.85	55.92	56.32	59.26	55.44	54.48	74.49	76	74.86	74.84	69.5	73.22	74.04	76.3	72.9	74.77	75.19	80.4	80.41	83.98	100	76.77
S. diekertiae ACSDCE	59.55	57.98	58.08	59.49	61.84	56.69	55.81	77.97	77.62	77.93	78	72.37	70.57	78.97	80.32	79.58	81.27	79.91	77.51	77.3	81.1	76.77	100

## Sheet: Table S5
Table S5 genome features of strain 1307 and S. sp. 1612
Characteristics	Chromosome of 1612	Chromosome of 1307
Size (bp)	2377931	2321384
G+C content (%)	0.365	0.384
No. of identified protein-coding genes
Total	2365	2311
COGs	2133	1948
KEGG	1372	1831
NR	2256	2284
Average gene length (bp)	942	944
No. of identified RNA genes
rRNAs	6	8
tRNAs	39	45
Small RNA	9	6
Size of genomic islands (No. of CDs)
GI01	13,273 bp (18)	12,341 bp (18)
GI02	42,367 bp (31)	10,837 bp (10)
GI03	35,569 bp (42)	4,943 bp (7)
GI04		13,180 bp (18)

## Sheet: Table S6
Table S6 detailed analysis of genes involved in carbon, nitrogen, sulfur, and oxygen metabolism in strain 1307
Group	Protein	Function	Location	Gene name	Related KO or NR number	Related Enzyme
S	Sox	Thiosulfate oxidation	gene2320	soxZ	K17227	sulfur-oxidizing protein SoxZ
			gene2321	soxY	K17226	sulfur-oxidizing protein SoxY
			gene2322	soxD	K22622	S-disulfanyl-L-cysteine oxidoreductase SoxD [EC:1.8.2.6]
			gene2323	soxC	K17225	sulfane dehydrogenase subunit SoxC
			gene0104	soxC	K17225	sulfane dehydrogenase subunit SoxC
			gene0105	soxD	K22622	S-disulfanyl-L-cysteine oxidoreductase SoxD [EC:1.8.2.6]
			gene0106	soxX	K17223	L-cysteine S-thiosulfotransferase [EC:2.8.5.2]
			gene0107	soxY	K17226	sulfur-oxidizing protein SoxY
			gene0108	soxZ	K17227	sulfur-oxidizing protein SoxZ
			gene0109	soxA	K17222	L-cysteine S-thiosulfotransferase [EC:2.8.5.2]
			gene0111	soxB	K17224	S-sulfosulfanyl-L-cysteine sulfohydrolase [EC:3.1.6.20]
	Sqr	Sulfide oxidation	gene0680	sqr	K17218	sulfide:quinone oxidoreductase [EC:1.8.5.4]
	Fcc	Sulfide oxidation	gene2318	fccB	K17229	sulfide dehydrogenase [flavocytochrome c] flavoprotein chain [EC:1.8.2.3]
	Tsd	Thiosulfate oxidation (S2O32-→S4O62-)	gene0256	tsdA	K19713	thiosulfate dehydrogenase [EC:1.8.2.2]
	Psr / Phs	Thiosulfate / polysulfide reduction	gene2341	phsA	WP_297440828.1	polysulfide reductase
			gene2342	phsB	HIP13506.1	4Fe-4S dicluster domain-containing protein
			gene2343	phsA	K08352	thiosulfate reductase / polysulfide reductase chain A [EC:1.8.5.5]
			gene2344	?	WP_024954432.1	hypothetical protein
			gene2345	dmsC	K00185	dimethyl sulfoxide reductase membrane subunit
			gene2346	nrfC	K04014	protein NrfC
			gene2347	phsA	K08352	thiosulfate reductase / polysulfide reductase chain A [EC:1.8.5.5]
			gene1337	dmsC	K00185	dimethyl sulfoxide reductase membrane subunit
			gene1338	nrfC	K04014	protein NrfC
			gene1339	phsA	K08352	thiosulfate reductase / polysulfide reductase chain A [EC:1.8.5.5]
	Ttr	Tetrathionate reduction (S4O62-→S2O32-)	gene0264	ttrB	K08358	tetrathionate reductase subunit B
			gene0265	ttrC	K08359	tetrathionate reductase subunit C
			gene0266	ttrA	K08357	tetrathionate reductase subunit A
N	Nap	Periplasmic nitrate reduction (NO₃⁻ → NO₂⁻)	gene0775	napA	K02567	nitrate reductase (cytochrome) [EC:1.9.6.1]
			gene0776	napA	K02567	nitrate reductase (cytochrome) [EC:1.9.6.1]
			gene0777	napG	K02573	ferredoxin-type protein NapG
			gene0778	napH	K02574	ferredoxin-type protein NapH
			gene0779	napB	K02568	nitrate reductase (cytochrome), electron transfer subunit
			gene0780	napF	K02572	ferredoxin-type protein NapF
			gene0782	napD	K02570	periplasmic nitrate reductase NapD
	εhao	Dissimilatory nitrate reduction to ammonium (NO₂⁻ → NH₂OH)	gene0771	εhao	K10535	hydroxylamine dehydrogenase [EC:1.7.2.6]
			gene0770	nrfH	K02569	cytochrome c-type protein NapC
	Nos	Nitrous oxide reduction (N₂O → N₂)	gene0525	nosZ	K00376	nitrous-oxide reductase [EC:1.7.2.4]
			gene0526	nosL	K19342	copper chaperone NosL
			gene0527	nosD	K07218	nitrous oxidase accessory protein
	Nor	Nitric oxide reductase (NO → N₂O)	gene0767	norB	K04561	nitric oxide reductase subunit B [EC:1.7.2.5]
C	Lld	Electron donor-Lactate dehydrogenase	gene1382	lldE	K18928	L-lactate dehydrogenase complex protein LldE
			gene1383	lldF	K18929	L-lactate dehydrogenase complex protein LldF
			gene1384	lldG	K00782	L-lactate dehydrogenase complex protein LldG
	Mdh	Electron donor-Malate dehydrogenase	gene2065	mdh	K00024	malate dehydrogenase [EC:1.1.1.37]
	Fdh/Fdo	Electron donor-Formate dehydrogenase	gene2093	fdhD	K02379	FdhD protein
			gene2094	fdoI	K00127	formate dehydrogenase subunit gamma
			gene2095	fdoH	K00124	formate dehydrogenase iron-sulfur subunit
			gene2096	fdoG	K00123	formate dehydrogenase major subunit [EC:1.17.1.9]
			gene2097	fdoG	K00123	formate dehydrogenase major subunit [EC:1.17.1.9]
			gene0838	fdhA	K05299	formate dehydrogenase (NADP+) alpha subunit [EC:1.17.1.10]
	Frd	Anaerobic respiration-fumarate reduction	gene2068	frdA	K18556	NADH-dependent fumarate reductase subunit A [EC:1.3.1.6]
			gene0450	frdC	K25996	succinate dehydrogenase subunit C
			gene0451	frdA	K00233	succinate dehydrogenase flavoprotein subunit [EC:1.3.5.1 7.1.1.12]
			gene0452	frdB	K25995	succinate dehydrogenase iron-sulfur subunit [EC:1.3.5.1 7.1.1.12]
	Acl	Carbon fixation-rTCA cycle	gene2066	aclA	K15230	ATP-citrate lyase alpha-subunit [EC:2.3.3.8]
			gene2067	aclB	K15231	ATP-citrate lyase beta-subunit [EC:2.3.3.8]
	Oor		gene1001	oorD	K00176	2-oxoglutarate ferredoxin oxidoreductase subunit delta [EC:1.2.7.3]
			gene1002	oorA	K00174	2-oxoglutarate/2-oxoacid ferredoxin oxidoreductase subunit alpha [EC:1.2.7.3 1.2.7.11]
			gene1003	oorB	K00175	2-oxoglutarate/2-oxoacid ferredoxin oxidoreductase subunit beta [EC:1.2.7.3 1.2.7.11]
			gene1004	oorC	K00177	2-oxoglutarate ferredoxin oxidoreductase subunit gamma [EC:1.2.7.3]
	GapA	Gluconeogenesis (oxaloacetate → fructose-7P)	gene1823	gapA	K00134	glyceraldehyde 3-phosphate dehydrogenase (phosphorylating) [EC:1.2.1.12]
	Pgk		gene1822	pgk	K00927	phosphoglycerate kinase [EC:2.7.2.3]
	PckA		gene0670	pckA	K01610	phosphoenolpyruvate carboxykinase (ATP) [EC:4.1.1.49]
	FbaA		gene1079	fbaA	K01624	fructose-bisphosphate aldolase, class II [EC:4.1.2.13]
	Eno		gene2198	eno	K01689	enolase [EC:4.2.1.11]
	TpiA		gene1821	tpiA	K01803	triosephosphate isomerase (TIM) [EC:5.3.1.1]
	Fbp		gene0757	fbp	K03841	fructose-1,6-bisphosphatase I [EC:3.1.3.11]
	GpmI		gene1862	gpmI	K15633	2,3-bisphosphoglycerate-independent phosphoglycerate mutase [EC:5.4.2.12]
	GapA	Glycolysis	gene1823	gapA	K00134	glyceraldehyde 3-phosphate dehydrogenase (phosphorylating) [EC:1.2.1.12]
	Pyk		gene0514	pyk	K00873	pyruvate kinase [EC:2.7.1.40]
	Pgk		gene1822	pgk	K00927	phosphoglycerate kinase [EC:2.7.2.3]
	Eno		gene2198	eno	K01689	enolase [EC:4.2.1.11]
	TpiA		gene1821	tpiA	K01803	triosephosphate isomerase (TIM) [EC:5.3.1.1]
	Gapor		gene0827	gapor	K11389	glyceraldehyde-3-phosphate dehydrogenase (ferredoxin) [EC:1.2.7.6]
	GpmI		gene1862	gpmI	K15633	2,3-bisphosphoglycerate-independent phosphoglycerate mutase [EC:5.4.2.12]
	Ack	Fermentation-acetate	gene1033	ackA	K00925	acetate kinase [EC:2.7.2.1]
	Pta		gene1032	pta	K13788	phosphate acetyltransferase [EC:2.3.1.8]
H	Hya	Hydrogen oxidation	gene1924	hyaA	K06282	hydrogenase small subunit [EC:1.12.99.6]
			gene1923	hyaB	K06281	hydrogenase large subunit [EC:1.12.99.6]
	Hyd		gene1248	hydA	K05927	quinone-reactive Ni/Fe-hydrogenase small subunit [EC:1.12.5.1]
			gene1247	hydB	K05922	quinone-reactive Ni/Fe-hydrogenase large subunit [EC:1.12.5.1]
	Hup		gene1250	hupU	K23548	uptake hydrogenase small subunit [EC:1.12.99.6]
			gene1249	hupV	K23549	uptake hydrogenase large subunit [EC:1.12.99.6]
	Huf	Hydrogen production	gene0711	hycE	K15830	formate hydrogenlyase subunit 5
			gene0707	hyfB	K12137	hydrogenase-4 component B [EC:1.-.-.-]
			gene0708	hyfC	K12138	hydrogenase-4 component C [EC:1.-.-.-]
			gene0710	hyfF	K12141	hydrogenase-4 component F [EC:1.-.-.-]
			gene0709	hyfE	K12140	hydrogenase-4 component E [EC:1.-.-.-]
O	Cyt bd	Terminal electron accepter	gene2120	cydA	K00425	cytochrome bd ubiquinol oxidase subunit I [EC:7.1.1.7]
			gene2121	cydB	K00426	cytochrome bd ubiquinol oxidase subunit II [EC:7.1.1.7]
	Cyt Cbb3		gene2002	ccoN	K00404	cytochrome c oxidase cbb3-type subunit I [EC:7.1.1.9]
			gene2001	ccoO	K00405	cytochrome c oxidase cbb3-type subunit II
			gene2000	ccoQ	K00407	cytochrome c oxidase cbb3-type subunit IV
			gene1999	ccoP	K00406	cytochrome c oxidase cbb3-type subunit III
	Cyt bc1		gene1852	petA	K00411	ubiquinol-cytochrome c reductase iron-sulfur subunit [EC:7.1.1.8]
			gene1853	petB	K00412	ubiquinol-cytochrome c reductase cytochrome b subunit
			gene1854	petC	K00413	ubiquinol-cytochrome c reductase cytochrome c1 subunit
Co-factor	Mqn	Menaquinone biosynthesis	gene2159	mqnA	K11782	chorismate dehydratase [EC:4.2.1.151]
			gene1378	mqnC	K11784	cyclic dehypoxanthinyl futalosine synthase [EC:1.21.98.1]
			gene2201	mqnD	K11785	1,4-dihydroxy-6-naphthoate synthase [EC:1.14.-.-]
			gene0584	-	K18284	adenosylhomocysteine/aminodeoxyfutalosine nucleosidase [EC:3.2.2.9 3.2.2.30]
			gene1644	mqnE	K18285	aminodeoxyfutalosine synthase [EC:2.5.1.120]

## Sheet: Table S7
Table S7 distribution of core, accessory, and unique genes in the pan-genome
Organism name	No. of core genes	No. of accessory genes	No. of unique genes	Total gene number	Percentage of core genes	Percentage of accessory genes	Percentage of unique genes	KEGG-annotated unique genes	COG-annotated unique genes	Percentage of KEGG-annotated unique genes	Percentage of COG-annotated unique genes
1307	797	748	697	2242	0.355486	0.333631	0.310883	383	430	0.549498	0.61693
1612	797	736	769	2302	0.346221	0.319722	0.334057	424	462	0.551365	0.60078
Sulfurospirillum barnesii SES-3	797	1394	251	2442	0.326372	0.570844	0.102785	89	104	0.354582	0.414343
Sulfurospirillum cavolei UCH003	797	1583	171	2551	0.312426	0.620541	0.0670325	48	60	0.280702	0.350877
Sulfurospirillum deleyianum DSM 6946	797	1230	177	2204	0.361615	0.558076	0.0803085	62	63	0.350282	0.355932
Sulfurospirillum diekertiae ACSDCE	797	1820	30	2647	0.301096	0.687571	0.0113336	5	6	0.166667	0.2
Sulfurospirillum diekertiae ACSTCE	797	1757	9	2563	0.310964	0.685525	0.00351151	1	2	0.111111	0.222222
Sulfurospirillum diekertiae JPD-1	797	1778	106	2681	0.297277	0.663185	0.0395375	32	37	0.301887	0.349057
Sulfurospirillum diekertiae SL2-1	797	1905	10	2712	0.293879	0.702434	0.00368732	4	3	0.4	0.3
Sulfurospirillum diekertiae SL2-2	797	1899	8	2704	0.294749	0.702293	0.00295858	1	1	0.125	0.125
Sulfurospirillum halorespirans DSM 13726	797	1932	165	2894	0.275397	0.667588	0.0570145	51	54	0.309091	0.327273
Sulfurospirillum multivorans DSM 12446	797	2273	0	3070	0.259609	0.740391	0	0	0	0	0
Sulfurospirillum multivorans N	797	2273	2	3072	0.25944	0.739909	0.000651042	1	1	0.5	0.5
Sulfurospirillum sp. SP	797	1641	229	2667	0.298838	0.615298	0.0858643	58	70	0.253275	0.305677
Sulfurospirillum sp. hDNRA2	797	1584	158	2539	0.313903	0.623868	0.0622292	43	49	0.272152	0.310127
Sulfurospirillum sp. UCH001	797	1484	180	2461	0.323852	0.603007	0.073141	53	60	0.294444	0.333333

## Sheet: Table S8
Table S8 COG categories significantly enriched in "unique genes of 1307" compared to "core genes"
Level I	Level II	COG ID	Description
cellular processes and signaling	Signal transduction mechanisms	COG5001	Cyclic di-GMP metabolism protein, combines GGDEF and EAL domains with a 6TM membrane domain
cellular processes and signaling	Signal transduction mechanisms	COG0642	Signal transduction histidine kinase
cellular processes and signaling	Signal transduction mechanisms	COG3829	RocR-type transcriptional regulator, contains PAS, AAA-type ATPase, and DNA-binding Fis domains
cellular processes and signaling	Signal transduction mechanisms	COG2984	ABC-type uncharacterized transport system, periplasmic component
cellular processes and signaling	Signal transduction mechanisms	COG2202	PAS domain
cellular processes and signaling	Signal transduction mechanisms	COG2199	GGDEF domain, diguanylate cyclase (c-di-GMP synthetase) or its enzymatically inactive variants
cellular processes and signaling	Signal transduction mechanisms	COG2200	EAL domain, c-di-GMP-specific phosphodiesterase class I (or its enzymatically inactive variant)
cellular processes and signaling	Signal transduction mechanisms	COG3920	Two-component sensor histidine kinase, HisKA and HATPase domains
cellular processes and signaling	Signal transduction mechanisms	COG0517	CBS domain
cellular processes and signaling	Signal transduction mechanisms	COG4191	Signal transduction histidine kinase regulating C4-dicarboxylate transport system
cellular processes and signaling	Signal transduction mechanisms	COG3437	Response regulator c-di-GMP phosphodiesterase, RpfG family, contains REC and HD-GYP domains
cellular processes and signaling	Signal transduction mechanisms	COG0745	DNA-binding response regulator, OmpR family, contains REC and winged-helix (wHTH) domain
cellular processes and signaling	Signal transduction mechanisms	COG2206	HD-GYP domain, c-di-GMP phosphodiesterase class II (or its inactivated variant)
cellular processes and signaling	Signal transduction mechanisms	COG3434	c-di-GMP phosphodiesterase YuxH/PdeH, contains EAL and HDOD domains
cellular processes and signaling	Signal transduction mechanisms	COG5002	Sensor histidine kinase WalK
cellular processes and signaling	Signal transduction mechanisms	COG0467	RecA-superfamily ATPase, KaiC/GvpD/RAD55 family
cellular processes and signaling	Signal transduction mechanisms	COG2972	Sensor histidine kinase YesM
cellular processes and signaling	Signal transduction mechanisms	COG0589	Nucleotide-binding universal stress protein, UspA family
cellular processes and signaling	Signal transduction mechanisms	COG1366	Anti-anti-sigma regulatory factor (antagonist of anti-sigma factor)
cellular processes and signaling	Signal transduction mechanisms	COG1639	HD-like signal output (HDOD) domain, no enzymatic activity
cellular processes and signaling	Signal transduction mechanisms	COG0639	Diadenosine tetraphosphatase ApaH/serine/threonine protein phosphatase, PP2A family
cellular processes and signaling	Signal transduction mechanisms	COG2337	mRNA-degrading endonuclease MazF, toxin component of the MazEF toxin-antitoxin module
cellular processes and signaling	Signal transduction mechanisms	COG0715	ABC-type nitrate/sulfonate/bicarbonate transport system, periplasmic component
cellular processes and signaling	Signal transduction mechanisms	COG0840	Methyl-accepting chemotaxis protein (MCP)
cellular processes and signaling	Signal transduction mechanisms	COG0834	ABC-type amino acid transport/signal transduction system, periplasmic component/domain
cellular processes and signaling	Signal transduction mechanisms	COG2208	Phosphoserine phosphatase RsbU, regulator of sigma subunit
cellular processes and signaling	Signal transduction mechanisms	COG1776	Phosphoaspartate phosphatase CheC, specific for CheY-P
Metabolism	Inorganic ion transport and metabolism	COG3303	Formate-dependent nitrite reductase, periplasmic cytochrome c552 subunit
Metabolism	Inorganic ion transport and metabolism	COG1283	Na+/phosphate symporter
Metabolism	Inorganic ion transport and metabolism	COG1132	ABC-type multidrug transport system, ATPase and permease component
Metabolism	Inorganic ion transport and metabolism	COG0471	Di- and tricarboxylate antiporter
Metabolism	Inorganic ion transport and metabolism	COG3004	Na+/H+ antiporter NhaA
Metabolism	Inorganic ion transport and metabolism	COG2897	3-mercaptopyruvate sulfurtransferase SseA, contains two rhodanese domains
Metabolism	Inorganic ion transport and metabolism	COG3842	ABC-type Fe3+/spermidine/putrescine transport systems, ATPase component
Metabolism	Inorganic ion transport and metabolism	COG3454	Alpha-D-ribose 1-methylphosphonate 5-triphosphate diphosphatase PhnM
Metabolism	Inorganic ion transport and metabolism	COG2223	Nitrate/nitrite transporter NarK
Metabolism	Inorganic ion transport and metabolism	COG1226	Voltage-gated potassium channel Kch
Metabolism	Inorganic ion transport and metabolism	COG3839	ABC-type sugar transport system, ATPase component MalK
Metabolism	Inorganic ion transport and metabolism	COG0598	Mg2+ and Co2+ transporter CorA
Metabolism	Inorganic ion transport and metabolism	COG3626	Alpha-D-ribose 1-methylphosphonate 5-triphosphate synthase subunit PhnI
Metabolism	Inorganic ion transport and metabolism	COG4608	ABC-type oligopeptide transport system, ATPase component
Metabolism	Inorganic ion transport and metabolism	COG0444	ABC-type dipeptide/oligopeptide/nickel transport system, ATPase component
Metabolism	Inorganic ion transport and metabolism	COG0601	ABC-type dipeptide/oligopeptide/nickel transport system, permease component
Metabolism	Inorganic ion transport and metabolism	COG1175	ABC-type sugar transport system, permease component
Metabolism	Inorganic ion transport and metabolism	COG3221	ABC-type phosphate/phosphonate transport system, periplasmic component
Metabolism	Inorganic ion transport and metabolism	COG3639	ABC-type phosphate/phosphonate transport system, permease component
Metabolism	Inorganic ion transport and metabolism	COG4107	ABC-type phosphonate transport system, ATPase component PhnK
Metabolism	Inorganic ion transport and metabolism	COG0395	ABC-type glycerol-3-phosphate transport system, permease component
Metabolism	Inorganic ion transport and metabolism	COG3638	ABC-type phosphate/phosphonate transport system, ATPase component
Metabolism	Inorganic ion transport and metabolism	COG2703	Hemerythrin
Metabolism	Inorganic ion transport and metabolism	COG4778	Alpha-D-ribose 1-methylphosphonate 5-triphosphate synthase subunit PhnL
Metabolism	Inorganic ion transport and metabolism	COG0704	Phosphate uptake regulator PhoU
Metabolism	Inorganic ion transport and metabolism	COG0619	ECF-type transporter transmembrane protein EcfT
Metabolism	Inorganic ion transport and metabolism	COG0310	ABC-type Co2+ transport system, permease component
Metabolism	Inorganic ion transport and metabolism	COG4097	Predicted ferric reductase
Metabolism	Inorganic ion transport and metabolism	COG3625	Alpha-D-ribose 1-methylphosphonate 5-triphosphate synthase subunit PhnH
Metabolism	Inorganic ion transport and metabolism	COG3709	Ribose 1,5-bisphosphate kinase PhnN
Metabolism	Inorganic ion transport and metabolism	COG5456	Nitrogen fixation protein FixH
Metabolism	Inorganic ion transport and metabolism	COG2608	Copper chaperone CopZ
Metabolism	Inorganic ion transport and metabolism	COG3624	Alpha-D-ribose 1-methylphosphonate 5-triphosphate synthase subunit PhnG
Metabolism	Inorganic ion transport and metabolism	COG0607	Rhodanese-related sulfurtransferase
Metabolism	Inorganic ion transport and metabolism	COG1173	ABC-type dipeptide/oligopeptide/nickel transport system, permease component
cellular processes and signaling	Cell wall/membrane/envelope biogenesis	COG2373	Uncharacterized conserved protein YfaS, alpha-2-macroglobulin family
cellular processes and signaling	Cell wall/membrane/envelope biogenesis	COG2982	Uncharacterized conserved protein AsmA involved in outer membrane biogenesis
cellular processes and signaling	Cell wall/membrane/envelope biogenesis	COG1452	LPS assembly outer membrane protein LptD (organic solvent tolerance protein OstA)
cellular processes and signaling	Cell wall/membrane/envelope biogenesis	COG1368	Phosphoglycerol transferase MdoB/OpgB, AlkP superfamily
cellular processes and signaling	Cell wall/membrane/envelope biogenesis	COG0791	Cell wall-associated hydrolase, NlpC_P60 family
cellular processes and signaling	Cell wall/membrane/envelope biogenesis	COG1538	Outer membrane protein TolC
cellular processes and signaling	Cell wall/membrane/envelope biogenesis	COG0741	Soluble lytic murein transglycosylase or regulatory protein s ( may contain LysM/invasin domain)
cellular processes and signaling	Cell wall/membrane/envelope biogenesis	COG0860	N-acetylmuramoyl-L-alanine amidase
cellular processes and signaling	Cell wall/membrane/envelope biogenesis	COG0845	Multidrug efflux pump subunit AcrA (membrane-fusion protein)
cellular processes and signaling	Cell wall/membrane/envelope biogenesis	COG3206	Exopolysaccharide export protein/domain GumC/Wzc1
cellular processes and signaling	Cell wall/membrane/envelope biogenesis	COG0438	Glycosyltransferase involved in cell wall bisynthesis
cellular processes and signaling	Cell wall/membrane/envelope biogenesis	COG4948	L-alanine-DL-glutamate epimerase or related enzyme of enolase superfamily
cellular processes and signaling	Cell wall/membrane/envelope biogenesis	COG2089	Sialic acid synthase SpsE, contains C-terminal SAF domain
cellular processes and signaling	Cell wall/membrane/envelope biogenesis	COG0793	C-terminal processing protease CtpA/Prc, contains a PDZ domain
cellular processes and signaling	Cell wall/membrane/envelope biogenesis	COG0770	UDP-N-acetylmuramyl pentapeptide synthase
cellular processes and signaling	Cell wall/membrane/envelope biogenesis	COG3264	Small-conductance mechanosensitive channel MscK
cellular processes and signaling	Cell wall/membrane/envelope biogenesis	COG0463	Glycosyltransferase involved in cell wall bisynthesis
cellular processes and signaling	Cell wall/membrane/envelope biogenesis	COG0739	Murein DD-endopeptidase MepM and murein hydrolase activator NlpD, contains LysM domain
cellular processes and signaling	Cell wall/membrane/envelope biogenesis	COG0810	Periplasmic protein TonB, links inner and outer membranes
cellular processes and signaling	Cell wall/membrane/envelope biogenesis	COG2853	Lipoprotein subunit MlaA of the ABC-type intermembrane phospholipid transporter Mla
cellular processes and signaling	Cell wall/membrane/envelope biogenesis	COG3980	Spore coat polysaccharide biosynthesis protein SpsG, predicted glycosyltransferase
cellular processes and signaling	Cell wall/membrane/envelope biogenesis	COG1215	Glycosyltransferase, catalytic subunit of cellulose synthase and poly-beta-1,6-N-acetylglucosamine synthase
cellular processes and signaling	Cell wall/membrane/envelope biogenesis	COG0510	Thiamine kinase or a related kinase
cellular processes and signaling	Cell wall/membrane/envelope biogenesis	COG2885	Outer membrane protein OmpA and related peptidoglycan-associated (lipo)proteins
cellular processes and signaling	Cell wall/membrane/envelope biogenesis	COG2148	Sugar transferase involved in LPS biosynthesis (colanic, teichoic acid)
cellular processes and signaling	Cell wall/membrane/envelope biogenesis	COG0702	Uncharacterized conserved protein YbjT, contains NAD(P)-binding and DUF2867 domains

## Sheet: Table S9
Table S9 differences in the number of unique gene, accessory gene and core genes in COGs
Categories	Core gene	Accessory genes absenting in 1307 and 1612	Accessory genes presenting in 1307 and 1612	Unique genes of 1307	Unique genes of 1612
A	1	0	0	0	2
B	1	0	0	0	0
C	71	19	7	30	55
D	12	2	1	6	5
E	101	9	3	29	23
F	41	3	0	15	10
G	21	1	1	23	36
H	54	3	4	17	21
I	31	1	3	10	15
J	134	5	6	11	9
K	23	6	7	14	17
L	39	6	3	15	17
M	46	8	6	41	50
N	26	1	0	15	17
O	48	7	3	20	29
P	16	10	16	39	44
Q	5	4	3	7	9
R	23	11	9	50	35
S	8	4	3	14	18
T	37	14	12	91	67
U	14	4	3	3	4
V	13	6	2	12	9
W	0	0	0	0	2
X	0	2	0	8	6
Unclassified genes	32	122	255	227	269

## Sheet: Table S10
Table S10 the GCs with significant differences between HTVs strains and non-HTVs strains
Source	COG annotation				KEGG annotation
	Level I	Level II	COG id	COG description	KEGG id	KEGG description
Hydrothermall vent	C - Energy production and conversion	NULL	COG2414	Aldehyde:ferredoxin oxidoreductase	K03738	aldehyde:ferredoxin oxidoreductase
Hydrothermall vent	C - Energy production and conversion	Isoprenoid biosynthesis	COG0578	Glycerol-3-phosphate dehydrogenase	K00111	glycerol-3-phosphate dehydrogenase
Hydrothermall vent	C - Energy production and conversion	Pyruvate oxidation	COG1249	Dihydrolipoamide dehydrogenase (E3) component of pyruvate/2-oxoglutarate dehydrogenase complex or glutathione oxidoreductase	K00382	dihydrolipoyl dehydrogenase
Hydrothermall vent	C - Energy production and conversion	NULL	COG0604	NADPH:quinone reductase or related Zn-dependent oxidoreductase	-
Hydrothermall vent	C - Energy production and conversion	NULL	COG2828	2-Methylaconitate cis-trans-isomerase PrpF (2-methyl citrate pathway)	K09788	2-methylaconitate isomerase
Hydrothermall vent	D - Cell cycle control, cell division, chromosome partitioning	NULL	COG2132	Multicopper oxidase with three cupredoxin domains (includes cell division protein FtsP and spore coat protein CotA)	K14588	cuproxidase
Hydrothermall vent	E - Amino acid transport and metabolism	Glycine cleavage	COG1003	Glycine cleavage system protein P (pyridoxal-binding), C-terminal domain	K00281	glycine cleavage system P protein (glycine dehydrogenase)
Hydrothermall vent	E - Amino acid transport and metabolism	Glycine cleavage	COG0403	Glycine cleavage system protein P (pyridoxal-binding), N-terminal domain	K00282	glycine cleavage system P protein (glycine dehydrogenase) subunit 1
Hydrothermall vent	E - Amino acid transport and metabolism	NULL	COG3681	L-cysteine desulfidase YhaM	-
Hydrothermall vent	E - Amino acid transport and metabolism	Glycine cleavage	COG0404	Glycine cleavage system protein T (aminomethyltransferase)	K00605	glycine cleavage system T protein (aminomethyltransferase)
Hydrothermall vent	E - Amino acid transport and metabolism	NULL	COG0687	Spermidine/putrescine-binding periplasmic protein	K11069	spermidine/putrescine transport system substrate-binding protein
Hydrothermall vent	E - Amino acid transport and metabolism	NULL	COG2008	Threonine aldolase	K01620	threonine aldolase
Hydrothermall vent	E - Amino acid transport and metabolism	Proline biosynthesis	COG2423	Ornithine cyclodeaminase/archaeal alanine dehydrogenase, mu-crystallin family	K01750	ornithine cyclodeaminase
Hydrothermall vent	E - Amino acid transport and metabolism	Urea cycle	COG0010	Arginase/agmatinase family enzyme	K01476	arginase
Hydrothermall vent	E - Amino acid transport and metabolism	NULL	COG1177	ABC-type spermidine/putrescine transport system, permease component II	K11070	spermidine/putrescine transport system permease protein
Hydrothermall vent	E - Amino acid transport and metabolism	NULL	COG1176	ABC-type spermidine/putrescine transport system, permease component I	K11071	spermidine/putrescine transport system permease protein
Hydrothermall vent	E - Amino acid transport and metabolism	Glycine cleavage	COG0509	Glycine cleavage system protein H (lipoate-binding)	K02437	glycine cleavage system H protein
Hydrothermall vent	F - Nucleotide transport and metabolism	NULL	COG1051	ADP-ribose pyrophosphatase YjhB, NUDIX family	K16855	U8 snoRNA-decapping enzyme
Hydrothermall vent	F - Nucleotide transport and metabolism	NULL	COG0737	2',3'-cyclic-nucleotide 2'-phosphodiesterase/5'- or 3'-nucleotidase, 5'-nucleotidase family	K01119	2',3'-cyclic-nucleotide 2'-phosphodiesterase / 3'-nucleotidase
Hydrothermall vent	G - Carbohydrate transport and metabolism	Pyruvate oxidation	COG3961	TPP-dependent 2-oxoacid decarboxylase, includes indolepyruvate decarboxylase	K04103	indolepyruvate decarboxylase
Hydrothermall vent	G - Carbohydrate transport and metabolism	NULL	COG2211	Na+/melibiose symporter or related transporter	-
Hydrothermall vent	G - Carbohydrate transport and metabolism	NULL	COG0579	L-2-hydroxyglutarate oxidase LhgO	K15736	(S)-2-hydroxyglutarate dehydrogenase
Hydrothermall vent	H - Coenzyme transport and metabolism	NULL	COG4143	ABC-type thiamine transport system, periplasmic component TbpA	K02064	thiamine transport system substrate-binding protein
Hydrothermall vent	H - Coenzyme transport and metabolism	Lipoate biosynthesis	COG0320	Lipoate synthase	K03644	lipoyl synthase
Hydrothermall vent	H - Coenzyme transport and metabolism	NULL	COG0543	NAD(P)H-flavin reductase	K00528	ferredoxin/flavodoxin---NADP+ reductase
Hydrothermall vent	H - Coenzyme transport and metabolism	NULL	COG3840	ABC-type thiamine transport system, ATPase component ThiQ	K02062	thiamine transport system ATP-binding protein
Hydrothermall vent	H - Coenzyme transport and metabolism	Lipoate biosynthesis	COG0095	Lipoate-protein ligase A	K03800	lipoate---protein ligase
Hydrothermall vent	H - Coenzyme transport and metabolism	Thiamine biosynthesis	COG0301	Adenylyl- and sulfurtransferase ThiI (thiamine and tRNA 4-thiouridine biosynthesis)	K03151	tRNA uracil 4-sulfurtransferase
Hydrothermall vent	I - Lipid transport and metabolism	NULL	COG2067	Long-chain fatty acid transport protein	K06076	long-chain fatty acid transport protein
Hydrothermall vent	J - Translation, ribosomal structure and biogenesis	Ribosome 50S subunit	COG0091	Ribosomal protein L22	K02890	large subunit ribosomal protein L22
Hydrothermall vent	K - Transcription	NULL	COG0789	DNA-binding transcriptional regulator, MerR family	-
Hydrothermall vent	K - Transcription	NULL	COG1414	DNA-binding transcriptional regulator, IclR family	-
Hydrothermall vent	M - Cell wall/membrane/envelope biogenesis	NULL	COG2829	Outer membrane phospholipase A	K01058	phospholipase A1/A2
Hydrothermall vent	M - Cell wall/membrane/envelope biogenesis	NULL	COG2363	Membrane protein YgdD, affects sensitivity to antimicrobial peptides, TMEM256/DUF423 family	-
Hydrothermall vent	N - Cell motility	Type II secretion/Type IV pili	COG1459	Type II secretion system/type IV pilus membrane platform protein GspF/PulF/PilC	K02455	general secretion pathway protein F
Hydrothermall vent	N - Cell motility	Type II secretion/Type IV pili	COG4969	Type IV pilus major pilin PilA	-
Hydrothermall vent	O - Posttranslational modification, protein turnover, chaperones	NULL	COG0719	Fe-S cluster assembly scaffold protein SufB	K09014	Fe-S cluster assembly protein SufB
Hydrothermall vent	O - Posttranslational modification, protein turnover, chaperones	NULL	COG0396	Fe-S cluster assembly ATPase SufC	K09013	Fe-S cluster assembly ATP-binding protein
Hydrothermall vent	O - Posttranslational modification, protein turnover, chaperones	NULL	COG2166	Sulfur transfer protein SufE/CsdE, Fe-S cluster assembly	K02426	cysteine desulfuration protein SufE
Hydrothermall vent	P - Inorganic ion transport and metabolism	NULL	COG5501	Sulfur oxidation protein SoxY	K17226	sulfur-oxidizing protein SoxY
Hydrothermall vent	P - Inorganic ion transport and metabolism	NULL	COG1416	Intracellular sulfur oxidation protein, DsrE/DsrF family	K09004	uncharacterized protein
Hydrothermall vent	P - Inorganic ion transport and metabolism	NULL	COG2239	Mg/Co/Ni transporter MgtE (contains CBS domain)	K06213	magnesium transporter
Hydrothermall vent	P - Inorganic ion transport and metabolism	NULL	COG2111	Multisubunit Na+/H+ antiporter, MnhB subunit	K05566	multicomponent Na+:H+ antiporter subunit B
Hydrothermall vent	P - Inorganic ion transport and metabolism	NULL	COG1863	Multisubunit Na+/H+ antiporter, MnhE subunit	K05569	multicomponent Na+:H+ antiporter subunit E
Hydrothermall vent	P - Inorganic ion transport and metabolism	NULL	COG1006	Multisubunit Na+/H+ antiporter, MnhC subunit	K05567	multicomponent Na+:H+ antiporter subunit C
Hydrothermall vent	P - Inorganic ion transport and metabolism	NULL	COG1320	Multisubunit Na+/H+ antiporter, MnhG subunit	K05571	multicomponent Na+:H+ antiporter subunit G
Hydrothermall vent	P - Inorganic ion transport and metabolism	NULL	COG2212	Multisubunit Na+/H+ antiporter, MnhF subunit	K05570	multicomponent Na+:H+ antiporter subunit F
Hydrothermall vent	P - Inorganic ion transport and metabolism	NULL	COG0701	Arsenite and antimonite resistance protein ArsP/YraQ, UPF0718 family	K07089	uncharacterized protein
Hydrothermall vent	R - General function prediction only	NULL	COG0733	Na+-dependent transporter, SNF family	K03308	neurotransmitter:Na+ symporter, NSS family
Hydrothermall vent	R - General function prediction only	NULL	COG0491	Glyoxylase or a related metal-dependent hydrolase, beta-lactamase superfamily II	-
Hydrothermall vent	S - Function unknown	NULL	COG3410	Uncharacterized conserved protein, DUF2075 family	-
Hydrothermall vent	S - Function unknown	NULL	COG3726	Uncharacterized membrane protein Smp affecting hemolysin expression	-
Hydrothermall vent	S - Function unknown	NULL	COG3220	Uncharacterized conserved protein, UPF0276 family	K09930	uncharacterized protein
Hydrothermall vent	S - Function unknown	NULL	COG4327	Uncharacterized membrane protein, DUF4212 domain	-
Hydrothermall vent	S - Function unknown	NULL	COG3439	Uncharacterized conserved protein, DUF302 family	-
Hydrothermall vent	S - Function unknown	NULL	COG3326	Uncharacterized membrane protein YsdA, DUF1294 family	-
Hydrothermall vent	V - Defense mechanisms	NULL	COG2336	Antitoxin component MazE of the MazEF toxin-antitoxin module	K07172	antitoxin MazE
Non-Hydrothermall vent	C - Energy production and conversion	Non-phosphorylated Entner-Doudoroff pathway	COG1529	Aldehyde, CO or xanthine dehydrogenase, Mo-binding subunit	K07469	aldehyde oxidoreductase
Non-Hydrothermall vent	C - Energy production and conversion	NULL	COG3069	C4-dicarboxylate transporter DcuC	-
Non-Hydrothermall vent	C - Energy production and conversion	Pyridoxal phosphate biosynthesis	COG1052	Lactate dehydrogenase or related 2-hydroxyacid dehydrogenase	K00058	D-3-phosphoglycerate dehydrogenase / 2-oxoglutarate reductase
Non-Hydrothermall vent	C - Energy production and conversion	FoF1-type ATP synthase	COG0224	FoF1-type ATP synthase, gamma subunit	-
Non-Hydrothermall vent	C - Energy production and conversion	NULL	COG0431	NAD(P)H-dependent FMN reductase	-
Non-Hydrothermall vent	C - Energy production and conversion	NULL	COG0633	Ferredoxin	-
Non-Hydrothermall vent	D - Cell cycle control, cell division, chromosome partitioning	NULL	COG1077	Cell shape-determining ATPase MreB, actin-like superfamily	K03569	rod shape-determining protein MreB and related proteins
Non-Hydrothermall vent	E - Amino acid transport and metabolism	NULL	COG1113	L-asparagine transporter or related permease	K11734	aromatic amino acid transport protein AroP
Non-Hydrothermall vent	E - Amino acid transport and metabolism	Cysteine biosynthesis	COG0175	Phosphoadenylyl sulfate (PAPS) reductase/FAD synthetase or related enzyme	K00957	sulfate adenylyltransferase subunit 2
Non-Hydrothermall vent	E - Amino acid transport and metabolism	NULL	COG1247	L-amino acid N-acyltransferase MnaT	-
Non-Hydrothermall vent	E - Amino acid transport and metabolism	NULL	COG2105	Predicted gamma-glutamylamine cyclotransferase YtfP, GGCT/AIG2-like family	-
Non-Hydrothermall vent	F - Nucleotide transport and metabolism	NULL	COG3123	Pyrimidine/purine nucleoside phosphorylase YaiE/PpnP, UPF0345/DUF1255 family	K09913	purine/pyrimidine-nucleoside phosphorylase
Non-Hydrothermall vent	G - Carbohydrate transport and metabolism	NULL	COG3957	Phosphoketolase	K01621	xylulose-5-phosphate/fructose-6-phosphate phosphoketolase
Non-Hydrothermall vent	G - Carbohydrate transport and metabolism	NULL	COG5309	Exo-beta-1,3-glucanase, GH17 family	-
Non-Hydrothermall vent	G - Carbohydrate transport and metabolism	NULL	COG0406	Broad specificity phosphatase PhoE	K02226	alpha-ribazole phosphatase
Non-Hydrothermall vent	H - Coenzyme transport and metabolism	NULL	COG2710	Nitrogenase Mo-Fe protein NifD/coenzyme F430 biosynthesis subunit CfbD	K02586	nitrogenase molybdenum-iron protein alpha chain
Non-Hydrothermall vent	H - Coenzyme transport and metabolism	Cobalamine/B12 biosynthesis	COG0007	Uroporphyrinogen-III methylase (siroheme synthase)	K02303	uroporphyrin-III C-methyltransferase
Non-Hydrothermall vent	H - Coenzyme transport and metabolism	Heme biosynthesis	COG0635	Coproporphyrinogen-III oxidase HemN (oxygen-independent) or related Fe-S oxidoreductase	-
Non-Hydrothermall vent	H - Coenzyme transport and metabolism	NAD biosynthesis	COG1488	Nicotinic acid phosphoribosyltransferase	K00763	nicotinate phosphoribosyltransferase
Non-Hydrothermall vent	H - Coenzyme transport and metabolism	NULL	COG0667	Pyridoxal reductase PdxI or related oxidoreductase, aldo/keto reductase family	-
Non-Hydrothermall vent	H - Coenzyme transport and metabolism	NULL	COG2068	CTP:molybdopterin cytidylyltransferase MocA	-
Non-Hydrothermall vent	H - Coenzyme transport and metabolism	NULL	COG1348	Nitrogenase ATPase subunit NifH/coenzyme F430 biosynthesis subunit CfbC	K02588	nitrogenase iron protein NifH
Non-Hydrothermall vent	H - Coenzyme transport and metabolism	Riboflavin/FAD biosynthesis	COG0108	3,4-dihydroxy-2-butanone 4-phosphate synthase	K02858	3,4-dihydroxy 2-butanone 4-phosphate synthase
Non-Hydrothermall vent	J - Translation, ribosomal structure and biogenesis	23S rRNA modification	COG1092	23S rRNA G2069 N7-methylase RlmK or C1962 C5-methylase RlmI	K06969	23S rRNA (cytosine1962-C5)-methyltransferase
Non-Hydrothermall vent	J - Translation, ribosomal structure and biogenesis	NULL	COG0488	ABC cassette proteins with duplicated ATPase domains, Uup/ABCF family	-
Non-Hydrothermall vent	J - Translation, ribosomal structure and biogenesis	NULL	COG0252	L-asparaginase/archaeal Glu-tRNAGln amidotransferase subunit D	K01424	L-asparaginase
Non-Hydrothermall vent	J - Translation, ribosomal structure and biogenesis	NULL	COG2890	Methylase of polypeptide chain release factors	-
Non-Hydrothermall vent	J - Translation, ribosomal structure and biogenesis	NULL	COG1723	Mitochondrial translation protein, Rmd1/RMND1/DUF155 family	-
Non-Hydrothermall vent	J - Translation, ribosomal structure and biogenesis	NULL	COG3148	tRNA U47 aminocarboxypropyltransferase TapT/TuaA/ YfiP, DTW domain	-
Non-Hydrothermall vent	J - Translation, ribosomal structure and biogenesis	NULL	COG0242	Peptide deformylase	K01462	peptide deformylase
Non-Hydrothermall vent	K - Transcription	NULL	COG0454	N-acetyltransferase, GNAT superfamily (includes histone acetyltransferase HPA2)	K10778	AraC family transcriptional regulator, regulatory protein of adaptative response / methylated-DNA-[protein]-cysteine methyltransferase
Non-Hydrothermall vent	K - Transcription	RNA polymerase	COG1508	DNA-directed RNA polymerase specialized sigma subunit, sigma54 homolog	K03092	RNA polymerase sigma-54 factor
Non-Hydrothermall vent	K - Transcription	NULL	COG2964	Predicted transcriptional regulator YheO, contains PAS and DNA-binding HTH domains	K21829	D-arginine utilization repressor
Non-Hydrothermall vent	K - Transcription	NULL	COG2315	Predicted DNA-binding protein with double-wing structural motif, MmcQ/YjbR family	-
Non-Hydrothermall vent	K - Transcription	NULL	COG1396	Transcriptional regulator, contains XRE-family HTH domain	-
Non-Hydrothermall vent	M - Cell wall/membrane/envelope biogenesis	NULL	COG2821	Membrane-bound lytic murein transglycosylase	K08304	peptidoglycan lytic transglycosylase A
Non-Hydrothermall vent	M - Cell wall/membrane/envelope biogenesis	NULL	COG1088	dTDP-D-glucose 4,6-dehydratase	K01710	dTDP-glucose 4,6-dehydratase
Non-Hydrothermall vent	M - Cell wall/membrane/envelope biogenesis	NULL	COG1686	D-alanyl-D-alanine carboxypeptidase	K07258	serine-type D-Ala-D-Ala carboxypeptidase (penicillin-binding protein 5/6)
Non-Hydrothermall vent	M - Cell wall/membrane/envelope biogenesis	NULL	COG1209	dTDP-glucose pyrophosphorylase	K00973	glucose-1-phosphate thymidylyltransferase
Non-Hydrothermall vent	M - Cell wall/membrane/envelope biogenesis	NULL	COG1346	Putative effector of murein hydrolase	-
Non-Hydrothermall vent	M - Cell wall/membrane/envelope biogenesis	NULL	COG1898	dTDP-4-dehydrorhamnose 3,5-epimerase or related enzyme	K01790	dTDP-4-dehydrorhamnose 3,5-epimerase
Non-Hydrothermall vent	M - Cell wall/membrane/envelope biogenesis	NULL	COG1970	Large-conductance mechanosensitive channel	K03282	large conductance mechanosensitive channel
Non-Hydrothermall vent	N - Cell motility	NULL	COG1261	Flagellar basal body P-ring formation protein FlgA	K02279	pilus assembly protein CpaB
Non-Hydrothermall vent	O - Posttranslational modification, protein turnover, chaperones	NULL	COG0755	ABC-type transport system involved in cytochrome c biogenesis, permease component	-
Non-Hydrothermall vent	O - Posttranslational modification, protein turnover, chaperones	NULL	COG1944	Peptide backbone phosphorylating domain YcaO, involved in protein thioamidation and methylthiolation	K09136	ribosomal protein S12 methylthiotransferase accessory factor
Non-Hydrothermall vent	O - Posttranslational modification, protein turnover, chaperones	NULL	COG1975	Molybdoenzyme maturation factor PaoD (Mo cofactor insertion), XdhC/CoxF family	K07402	xanthine dehydrogenase accessory factor
Non-Hydrothermall vent	O - Posttranslational modification, protein turnover, chaperones	NULL	COG3381	Cytoplasmic chaperone TorD involved in molybdoenzyme TorA maturation	-
Non-Hydrothermall vent	O - Posttranslational modification, protein turnover, chaperones	NULL	COG1047	Peptidyl-prolyl cis-trans isomerase, FKBP type	K03775	FKBP-type peptidyl-prolyl cis-trans isomerase SlyD
Non-Hydrothermall vent	O - Posttranslational modification, protein turnover, chaperones	NULL	COG1310	Predicted metalloprotease (deubiquitase), contains Jab1/MPN domain metalloenzyme (JAMM) motif	K21140	[CysO sulfur-carrier protein]-S-L-cysteine hydrolase
Non-Hydrothermall vent	O - Posttranslational modification, protein turnover, chaperones	NULL	COG0375	Hydrogenase maturation factor HypA/HybF, metallochaperone involved in Ni insertion	K04651	hydrogenase nickel incorporation protein HypA/HybF
Non-Hydrothermall vent	P - Inorganic ion transport and metabolism	Cysteine biosynthesis	COG0155	Sulfite reductase, beta subunit (hemoprotein)	K00392	sulfite reductase (ferredoxin)
Non-Hydrothermall vent	P - Inorganic ion transport and metabolism	NULL	COG2215	ABC-type nickel/cobalt efflux system, permease component RcnA	-
Non-Hydrothermall vent	P - Inorganic ion transport and metabolism	Cysteine biosynthesis	COG2895	Sulfate adenylyltransferase subunit 1, EFTu-like GTPase family	K00955	bifunctional enzyme CysN/CysC
Non-Hydrothermall vent	P - Inorganic ion transport and metabolism	NULL	COG3301	Nitrite/polysulfide reductase, membrane component NrfD/PsrC	K16294	polysulfide reductase chain C
Non-Hydrothermall vent	P - Inorganic ion transport and metabolism	NULL	COG0605	Superoxide dismutase	K04564	superoxide dismutase, Fe-Mn family
Non-Hydrothermall vent	P - Inorganic ion transport and metabolism	NULL	COG1971	Putative Mn2+ efflux pump MntP	-
Non-Hydrothermall vent	P - Inorganic ion transport and metabolism	NULL	COG0861	Tellurite resistance membrane protein TerC	-
Non-Hydrothermall vent	Q - Secondary metabolites biosynthesis, transport and catabolism	NULL	COG5554	Nitrogen fixation protein NifT	K02593	nitrogen fixation protein NifT
Non-Hydrothermall vent	R - General function prediction only	NULL	COG3211	Secreted phosphatase, PhoX family	K07093	uncharacterized protein
Non-Hydrothermall vent	R - General function prediction only	NULL	COG4277	Predicted DNA modification or repair protein, contains radical SAM and helix-hairpin-helix domains	-
Non-Hydrothermall vent	R - General function prediction only	NULL	COG0523	Zinc metallochaperone YeiR/ZagA and related GTPases, G3E family	-
Non-Hydrothermall vent	R - General function prediction only	NULL	COG0385	Predicted Na+-dependent transporter YfeH	K03453	bile acid:Na+ symporter, BASS family
Non-Hydrothermall vent	R - General function prediction only	NULL	COG2968	Oxidative stress-related protein YggE, contains kinase-interacting SIMPL domain	-
Non-Hydrothermall vent	R - General function prediction only	NULL	COG3683	ABC-type uncharacterized transport system, periplasmic component	-
Non-Hydrothermall vent	R - General function prediction only	NULL	COG3150	Predicted esterase YcpF, UPF0227 family	K07000	uncharacterized protein
Non-Hydrothermall vent	R - General function prediction only	NULL	COG1610	Uncharacterized conserved protein YqeY, may have tRNA amino acid amidase activity	K09117	uncharacterized protein
Non-Hydrothermall vent	R - General function prediction only	NULL	COG1380	Putative effector of murein hydrolase LrgA, UPF0299 family	K06518	holin-like protein
Non-Hydrothermall vent	S - Function unknown	NULL	COG5607	CHAD domain, binds inorganic polyphosphates	K08296	phosphohistidine phosphatase
Non-Hydrothermall vent	S - Function unknown	NULL	COG4887	Uncharacterized metal-binding protein MJ0455, DUF1847 family	-
Non-Hydrothermall vent	S - Function unknown	NULL	COG3304	Uncharacterized membrane protein YccF, DUF307 family	-
Non-Hydrothermall vent	S - Function unknown	NULL	COG2768	Uncharacterized Fe-S cluster protein	-
Non-Hydrothermall vent	S - Function unknown	NULL	COG3205	Uncharacterized membrane protein, DUF2061 family	-
Non-Hydrothermall vent	S - Function unknown	NULL	COG5515	Uncharacterized conserved protein, DUF1737 domain	-
Non-Hydrothermall vent	T - Signal transduction mechanisms	NULL	COG0835	Chemotaxis signal transduction protein CheW	-
Non-Hydrothermall vent	T - Signal transduction mechanisms	NULL	COG3287	NO-sensing heme protein NosP, contains FIST domain	K13040	two-component system, LuxR family, sensor histidine kinase TtrS
Non-Hydrothermall vent	T - Signal transduction mechanisms	NULL	COG1692	2',3'- and 3',5'-cNMP phosphodiesterase YmdB, calcineurin family	K09769	2',3'-cyclic-nucleotide 2'-phosphodiesterase
Non-Hydrothermall vent	T - Signal transduction mechanisms	NULL	COG1871	Chemotaxis receptor (MCP) glutamine deamidase CheD	K03411	chemotaxis protein CheD
Non-Hydrothermall vent	T - Signal transduction mechanisms	NULL	COG1993	PII-like signaling protein	-
Non-Hydrothermall vent	V - Defense mechanisms	NULL	COG1403	HNH family endonuclease, includes 5-methylcytosine-specific restriction endonuclease McrA	-
Non-Hydrothermall vent	V - Defense mechanisms	NULL	COG3467	Nitroimidazole reductase NimA or a related FMN-containing flavoprotein, pyridoxamine 5'-phosphate oxidase superfamily	K07005	uncharacterized protein
Non-Hydrothermall vent	V - Defense mechanisms	NULL	COG2849	Antitoxin component YwqK of the YwqJK toxin-antitoxin module	-
Non-Hydrothermall vent	V - Defense mechanisms	NULL	COG2076	Multidrug transporter EmrE and related cation transporters	-

[truncated: 2 more sheets: Table S11, Table S12]
